# Supplementary material for: Pediatric Philadelphia-Negative Myeloproliferative Neoplasms in the Era of WHO Classification: A Systematic Review
Source: Diagnostics (Basel). 2023 Jan 19;13(3):377. doi: 10.3390/diagnostics13030377 (PMC9914355; doi:10.3390/diagnostics13030377)
Supplement: Supplementary file 1 [file diagnostics-13-00377-s001.zip]

Archive with 1 entries (1 files):
- diagnostics-2135730-supplementary.xlsx
