# Supplementary material for: Pediatric Philadelphia-Negative Myeloproliferative Neoplasms in the Era of WHO Classification: A Systematic Review
Source: Diagnostics (Basel). 2023 Jan 19;13(3):377. doi: 10.3390/diagnostics13030377 (PMC9914355; doi:10.3390/diagnostics13030377)
Supplement: Supplementary file 1 [file diagnostics-13-00377-s001.zip › diagnostics-2135730-supplementary.xlsx]

## Sheet: Sheet1
Title	Year of publication	Journal	PMID	DOI
Characteristics and outcomes of patients with essential thrombocythemia or polycythemia vera diagnosed before 20 years of age: a systematic review	2019	Haematologica	30679326	10.3324/haematol.2018.200832
Thrombocytosis in children	2011	Minerva Pediatr	22075805
CALR, JAK2, and MPL mutation profiles in patients with four different subtypes of myeloproliferative neoplasms: primary myelofibrosis, essential thrombocythemia, polycythemia vera, and myeloproliferative neoplasm, unclassifiable	2015	Am J Clin Pathol	25873496	10.1309/AJCPUAAC16LIWZMM
Long-term survival and blast transformation in molecularly annotated essential thrombocythemia, polycythemia vera, and myelofibrosis	2014	Blood	25037629	10.1182/blood-2014-05-579136
Myeloproliferative neoplasms and pregnancy: Overview and practice recommendations	2021	Am J Hematol	33296529	10.1002/ajh.26067
JAK2 or CALR mutation status defines subtypes of essential thrombocythemia with substantially different clinical course and outcomes	2014	Blood	24366362	10.1182/blood-2013-11-539098
Myeloproliferative Neoplasms in Children, Adolescents, and Young Adults	2020	Curr Hematol Malig Rep	32172359	10.1007/s11899-020-00571-8
Mutations and prognosis in primary myelofibrosis	2013	Leukemia	23619563	10.1038/leu.2013.119
Differential clinical effects of different mutation subtypes in CALR-mutant myeloproliferative neoplasms	2016	Leukemia	26449662	10.1038/leu.2015.277
Highly reduced survival in essential thrombocythemia and polycythemia vera patients with vascular complications during follow-up	2020	Eur J Haematol	31863513	10.1111/ejh.13373
Use of pegylated interferon in young patients with polycythemia vera and essential thrombocythemia	2021	Pediatr Blood Cancer	33381905	10.1002/pbc.28888
MIPSS70: Mutation-Enhanced International Prognostic Score System for Transplantation-Age Patients With Primary Myelofibrosis	2018	J Clin Oncol	29226763	10.1200/JCO.2017.76.4886
Comprehensive clinical-molecular transplant scoring system for myelofibrosis undergoing stem cell transplantation	2019	Blood	30760453	10.1182/blood-2018-12-890889
Significance of thrombocytopenia in patients with primary and postessential thrombocythemia/polycythemia vera myelofibrosis	2018	Eur J Haematol	29226426	10.1111/ejh.13005
Erythrocytosis in children and adolescents-classification, characterization, and consensus recommendations for the diagnostic approach	2013	Pediatr Blood Cancer	23776154	10.1002/pbc.24625
Disruption of the ASXL1 gene is frequent in primary, post-essential thrombocytosis and post-polycythemia vera myelofibrosis, but not essential thrombocytosis or polycythemia vera: analysis of molecular genetics and clinical phenotypes	2011	Haematologica	21712540	10.3324/haematol.2011.045591
Survival and prognosis among 1545 patients with contemporary polycythemia vera: an international study	2013	Leukemia	23739289	10.1038/leu.2013.163
Clinical and molecular features of patients with prefibrotic primary myelofibrosis previously diagnosed as having essential thrombocythemia in Japan	2019	Eur J Haematol	30977935	10.1111/ejh.13236
Type 1 versus Type 2 calreticulin mutations in essential thrombocythemia: a collaborative study of 1027 patients	2014	Am J Hematol	24753125	10.1002/ajh.23743
New prognostic scoring system for primary myelofibrosis based on a study of the International Working Group for Myelofibrosis Research and Treatment	2009	Blood	18988864	10.1182/blood-2008-07-170449
Development and validation of an International Prognostic Score of thrombosis in World Health Organization-essential thrombocythemia (IPSET-thrombosis)	2012	Blood	23033268	10.1182/blood-2012-07-444067
Childhood polycythemia vera and essential thrombocythemia: does their pathogenesis overlap with that of adult patients?	2008	Haematologica	18245648	10.3324/haematol.12002
Validation of the revised International Prognostic Score of Thrombosis for Essential Thrombocythemia (IPSET-thrombosis) in 585 Mayo Clinic patients	2016	Am J Hematol	26799697	10.1002/ajh.24293
Recurrent thrombosis in patients with polycythemia vera and essential thrombocythemia: incidence, risk factors, and effect of treatments	2008	Haematologica	18268279	10.3324/haematol.12053
Leukocytosis in polycythemia vera and splenomegaly in essential thrombocythemia are independent risk factors for hemorrhage	2013	Eur J Haematol	23281576	10.1111/ejh.12064
Patients with polycythemia vera and essential thrombocythemia with prior malignancy do not have significantly worse outcome	2013	Leuk Res	23993426	10.1016/j.leukres.2013.08.002
Thrombocytosis in childhood	2008	Indian Pediatr	18723910	10.1200/JCO.2010.32.2446
DIPSS plus: a refined Dynamic International Prognostic Scoring System for primary myelofibrosis that incorporates prognostic information from karyotype, platelet count, and transfusion status	2011	J Clin Oncol	21149668	10.1002/ajh.21129
Prevalence of polycythemia vera and essential thrombocythemia	2008	Am J Hematol	18181200	10.1111/ejh.12588
Risk factors for non-melanoma skin cancer in patients with essential thrombocythemia and polycythemia vera	2016	Eur J Haematol	25996073	10.1111/bjh.16462
Primary analysis of JUMP, a phase 3b, expanded-access study evaluating the safety and efficacy of ruxolitinib in patients with myelofibrosis, including those with low platelet counts	2020	Br J Haematol	32017044	10.1002/pbc.23409
Mutations profile of polycythemia vera and essential thrombocythemia among Japanese children	2012	Pediatr Blood Cancer	22106054	10.3324/haematol.2016.143677
Safety and efficacy of ruxolitinib in an open-label, multicenter, single-arm phase 3b expanded-access study in patients with myelofibrosis: a snapshot of 1144 patients in the JUMP trial	2016	Haematologica	27247324	10.1097/MPH.0b013e31829cdea0
Idiopathic myelofibrosis in children: primary myelofibrosis, essential thrombocythemia, or transient process?	2013	J Pediatr Hematol Oncol	23799525	10.1182/blood-2012-01-407981
Disease characteristics and clinical outcome in young adults with essential thrombocythemia versus early/prefibrotic primary myelofibrosis	2012	Blood	22700720	10.1038/leu.2015.87
Mutations and long-term outcome of 217 young patients with essential thrombocythemia or early primary myelofibrosis	2015	Leukemia	25801912	10.1016/j.humpath.2015.05.004
Nuclear factor-erythroid 2, nerve growth factor receptor, and CD34-microvessel density are differentially expressed in primary myelofibrosis, polycythemia vera, and essential thrombocythemia	2015	Hum Pathol	26093937	10.1038/leu.2010.113
IDH1 and IDH2 mutation studies in 1473 patients with chronic-, fibrotic- or blast-phase essential thrombocythemia, polycythemia vera or myelofibrosis	2010	Leukemia	20508616	10.1002/pbc.28232
Pediatric myelofibrosis: WHO 2024 update on myeloproliferative neoplasms calling?	2020	Pediatr Blood Cancer	32134181	10.1097/PAI.0000000000000804
Calreticulin Mutation by Immunohistochemistry: Can It Replace PCR?	2020	Appl Immunohistochem Mol Morphol	31478923	10.1016/j.leukres.2020.106454
Prevalence and characteristics of myeloproliferative neoplasms with concomitant monoclonal gammopathy	2020	Leuk Res	32971364	10.1007/s12185-018-2428-0
Thrombohemorrhagic events, disease progression, and survival in polycythemia vera and essential thrombocythemia: a retrospective survey in Miyazaki prefecture, Japan	2018	Int J Hematol	29488167	10.1080/09537100903114537
MicroRNA expression profiling of megakaryocytes in primary myelofibrosis and essential thrombocythemia	2009	Platelets	19811223	10.1016/j.leukres.2015.02.006
Frequency and allele burden of CALR mutations in Chinese with essential thrombocythemia and primary myelofibrosis without JAK2(V617F) or MPL mutations	2015	Leuk Res	25746303	10.1016/S2352-3026(20)30373-2
Ropeginterferon alfa-2b versus phlebotomy in low-risk patients with polycythaemia vera (Low-PV study): a multicentre, randomised phase 2 trial	2021	Lancet Haematol	33476571	10.1182/blood-2012-02-411215
A polymorphism in the XPD gene predisposes to leukemic transformation and new nonmyeloid malignancies in essential thrombocythemia and polycythemia vera	2012	Blood	22496165	10.1080/17474086.2019.1602034
Contemporary management of essential thrombocythemia in children	2019	Expert Rev Hematol	30925843	10.1182/blood-2008-03-143602
Increased risks of polycythemia vera, essential thrombocythemia, and myelofibrosis among 24,577 first-degree relatives of 11,039 patients with myeloproliferative neoplasms in Sweden	2008	Blood	18451307	10.1038/s41408-020-00368-1
A multistate model of survival prediction and event monitoring in prefibrotic myelofibrosis	2020	Blood Cancer J	33056979	10.1016/j.humpath.2013.08.021
Clinicopathologic characteristics of prefibrotic-early primary myelofibrosis in Chinese patients	2014	Hum Pathol	24406018	10.1038/s41408-020-0289-2
Validation of the IPSET score for thrombosis in patients with prefibrotic myelofibrosis	2020	Blood Cancer J	32098944	10.1186/s13104-019-4321-1
Incidence of myeloproliferative neoplasms in Calgary, Alberta, Canada	2019	BMC Res Notes	31126326	10.1002/cncr.24664
Leukocytosis at diagnosis and the risk of subsequent thrombosis in patients with low-risk essential thrombocythemia and polycythemia vera	2009	Cancer	19806641	10.1038/leu.2011.258
Incidence and risk factors for bleeding in 1104 patients with essential thrombocythemia or prefibrotic myelofibrosis diagnosed according to the 2008 WHO criteria	2012	Leukemia	21926959	10.1371/journal.pone.0035631
Evidence that prefibrotic myelofibrosis is aligned along a clinical and biological continuum featuring primary myelofibrosis	2012	PLoS One	22536419	10.1002/pbc.28183
Essential thrombocythemia A retrospective case series	2020	Pediatr Blood Cancer	32124556	10.1002/ajh.21593
Leukocytosis is a risk factor for recurrent arterial thrombosis in young patients with polycythemia vera and essential thrombocythemia	2010	Am J Hematol	20052743	10.3324/haematol.2009.021444
Hydroxyurea does not appreciably reduce JAK2 V617F allele burden in patients with polycythemia vera or essential thrombocythemia	2010	Haematologica	20418246	10.3324/haematol.2014.107482
Distinct clinical characteristics of myeloproliferative neoplasms with calreticulin mutations	2014	Haematologica	24895336	10.3324/haematol.2013.092684
Primary thrombocytosis in children	2014	Haematologica	24688110	10.1111/j.1600-0609.2010.01421.x
Screening for MPL mutations in essential thrombocythemia and primary myelofibrosis: normal Mpl expression and absence of constitutive STAT3 and STAT5 activation in MPLW515L-positive platelets	2010	Eur J Haematol	20113333	10.1007/s00277-020-04304-y
Macrophage frequency in the bone marrow correlates with morphologic subtype of myeloproliferative neoplasm	2021	Ann Hematol	33104881	10.1016/j.exphem.2009.06.006
JAK2V617F allele burden and thrombosis: a direct comparison in essential thrombocythemia and polycythemia vera	2009	Exp Hematol	19559071	10.1007/s00277-020-03962-2
Prevalence of pulmonary hypertension in myelofibrosis	2020	Ann Hematol	32076825	10.1016/j.humimm.2020.09.001
Genetic polymorphisms and expression of NLRP3 inflammasome-related genes are associated with Philadelphia chromosome-negative myeloproliferative neoplasms	2020	Hum Immunol	32981742	10.1007/s00277-010-1024-z
Thrombospondin-1 (TSP-1) in primary myelofibrosis (PMF) - a megakaryocyte-derived biomarker which largely discriminates PMF from essential thrombocythemia	2011	Ann Hematol	20625903	10.1182/bloodadvances.2019000655
Risk of disease transformation and second primary solid tumors in patients with myeloproliferative neoplasms	2019	Blood Adv	31765478	10.4274/tjh.galenos.2020.2020.0363
A Novel Coincidence: Essential Thrombocythemia with Facioscapulohumeral Muscular Dystrophy	2020	Turk J Haematol	32812416	10.1038/modpathol.2015.93
Recombinant interferon-α in myelofibrosis reduces bone marrow fibrosis, improves its morphology and is associated with clinical response	2015	Mod Pathol	26271725	10.1016/j.leukres.2013.06.012
Long term molecular responses in a cohort of Danish patients with essential thrombocythemia, polycythemia vera and myelofibrosis treated with recombinant interferon alpha	2013	Leuk Res	23827351	10.1002/cam4.2886
Thrombosis among 1537 patients with JAK2(V617F) -mutated myeloproliferative neoplasms: Risk factors and development of a predictive model	2020	Cancer Med	31994332	10.1159/000509376
Cardiovascular Risk in Polycythemia Vera: Thrombotic Risk and Survival: Can Cytoreductive Therapy Be Useful in Patients with Low-Risk Polycythemia Vera with Cardiovascular Risk Factors?	2020	Oncol Res Treat	32772025	10.1182/blood-2017-01-761999
Presentation and outcome of patients with 2016 WHO diagnosis of prefibrotic and overt primary myelofibrosis	2017	Blood	28351937	10.3324/haematol.2014.109249
Calreticulin mutations in Chinese with primary myelofibrosis	2014	Haematologica	24997152	10.1002/hon.2670
Comparison between thrombotic risk scores in essential thrombocythemia and survival implications	2019	Hematol Oncol	31465530	10.1200/JCO.2009.23.6075
Pegylated interferon alfa-2a yields high rates of hematologic and molecular response in patients with advanced essential thrombocythemia and polycythemia vera	2009	J Clin Oncol	19826111	10.1038/s41375-020-0909-7
Risk of infections in patients with myeloproliferative neoplasms-a population-based cohort study of 8363 patients	2021	Leukemia	32546727	10.3121/cmr.2019.1483
Beyond Hemoglobin: When and How to Work Up Possible Polycythemia Vera	2020	Clin Med Res	31582417	10.1200/JCO.2010.34.5298
Survival and disease progression in essential thrombocythemia are significantly influenced by accurate morphologic diagnosis: an international study	2011	J Clin Oncol	21747083	10.1111/joim.13019
Incidence of myeloproliferative neoplasms - trends by subgroup and age in a population-based study in Sweden	2020	J Intern Med	31927786	10.1007/s10517-019-04619-5
Gene Polymorphism of Xenobiotic Biotransformation Enzymes in Patients with Classical Ph-Negative Myeloproliferative Neoplasms	2019	Bull Exp Biol Med	31677022	10.1002/ajh.26114
Young platelet millionaires with essential thrombocythemia	2021	Am J Hematol	33524176	10.3324/haematol.2009.007047
The JAK2V617 mutation induces constitutive activation and agonist hypersensitivity in basophils from patients with polycythemia vera	2009	Haematologica	19608683	10.1016/j.leukres.2019.02.012
Phase 1/2 trial of glasdegib in patients with primary or secondary myelofibrosis previously treated with ruxolitinib	2019	Leuk Res	30849661	10.1007/s10875-020-00778-7
Infantile Myelofibrosis and Myeloproliferation with CDC42 Dysfunction	2020	J Clin Immunol	32303876	10.1016/j.leukres.2007.07.025
Pediatric essential thrombocythemia (ET) from the Czech Republic	2008	Leuk Res	17825908	10.3324/haematol.2017.165795
Characteristics and clinical significance of cytogenetic abnormalities in polycythemia vera	2017	Haematologica	28473622	10.1055/s-0039-1679929
Fulminant Essential Thrombocythemia Associated with Acquired Von Willebrand Syndrome and Bleeding Episodes in a 14-year-old Girl	2019	Hamostaseologie	30895567	10.1007/s00277-021-04485-0
Thrombocytosis in children and adolescents-classification, diagnostic approach, and clinical management	2021	Ann Hematol	33712866	10.1002/hon.2430
Comparison of JAK2(V617F) -positive essential thrombocythaemia and early primary myelofibrosis: The impact of mutation burden and histology	2018	Hematol Oncol	28509339	10.4274/tjh.2016.0005
Multicenter Retrospective Analysis of Turkish Patients with Chronic Myeloproliferative Neoplasms	2017	Turk J Haematol	27094252	10.1111/ejh.13267
Genetic basis of unexplained erythrocytosis in Indian patients	2019	Eur J Haematol	31132167	10.3324/haematol.2016.146654
Antiplatelet therapy versus observation in low-risk essential thrombocythemia with a CALR mutation	2016	Haematologica	27175028	10.1111/j.1600-0609.2009.01298.x
The impact of cytogenetic abnormalities on the prognosis of primary myelofibrosis: a prospective survey of 202 cases in Japan	2009	Eur J Haematol	19549278	10.3343/alm.2017.37.2.159
Differences in Hematological and Clinical Features Between Essential Thrombocythemia Cases With JAK2- or CALR-Mutations	2017	Ann Lab Med	28029004	10.1016/j.leukres.2010.07.031
Myeloid blastic transformation of myeloproliferative neoplasms--a review of 112 cases	2011	Leuk Res	20727590	10.3324/haematol.2019.226266
Platelet activation and multidrug resistance protein-4 expression in children and adolescents with different subtypes of primary thrombocythemia	2020	Haematologica	31171639	10.3324/haematol.11653
Influence of JAK2V617F allele burden on phenotype in essential thrombocythemia	2008	Haematologica	18166784	10.1186/s13045-017-0395-1
Can pegylated interferon improve the outcome of polycythemia vera patients?	2017	J Hematol Oncol	28086927	10.1136/jclinpath-2018-205227
Essential thrombocythaemia with mutation in MPL: clinicopathological correlation and comparison with JAK2V617F-mutated and CALR-mutated genotypes	2018	J Clin Pathol	29934356	10.1111/j.1600-0609.2009.01246.x
Cytogenetic abnormalities in essential thrombocythemia: prevalence and prognostic significance	2009	Eur J Haematol	19236446	10.1038/s41375-019-0603-9
Prognostic impact of RAS-pathway mutations in patients with myelofibrosis	2020	Leukemia	31628430	10.1111/bjh.12530
Paediatric essential thrombocythaemia: clinical and molecular features, diagnosis and treatment	2013	Br J Haematol	24032343	10.1007/s11239-019-02029-y
Risk factors and incidence of thrombosis in a Brazilian cohort of patients with Philadelphia-negative myeloproliferative neoplasms	2020	J Thromb Thrombolysis	31898273	10.3343/alm.2015.35.1.22
Calreticulin exon 9 mutations in myeloproliferative neoplasms	2015	Ann Lab Med	25553276	10.1038/leu.2008.371
MPLW515L mutation in acute megakaryoblastic leukaemia	2009	Leukemia	19194467	10.1038/leu.2011.161
Primary myelofibrosis with or without mutant MPL: comparison of survival and clinical features involving 603 patients	2011	Leukemia	21691276	10.1002/pbc.21218
Essential thrombocythemia in a child with elevated thrombopoietin concentrations and skeletal anomalies	2008	Pediatr Blood Cancer	17455310	10.1038/leu.2012.12
How to manage children and young adults with myeloproliferative neoplasms	2012	Leukemia	22252311	10.1159/000207555
Interferon-alpha for treatment of essential thrombocythemia during pregnancy: case report and review of the literature	2009	Fetal Diagn Ther	19279390	10.1002/ajh.24740
Monocytosis in polycythemia vera: Clinical and molecular correlates	2017	Am J Hematol	28370365	10.3324/haematol.2011.053918
Clinical features and course of refractory anemia with ring sideroblasts associated with marked thrombocytosis	2012	Haematologica	22532522	10.4103/IJPM.IJPM_223_17
Molecular genetics of BCR-ABL1 negative myeloproliferative neoplasms in India	2018	Indian J Pathol Microbiol	29676359	10.1080/09537104.2019.1704710
Platelet function and blood coagulation system status in childhood essential thrombocythemia	2020	Platelets	31856623	10.1016/j.thromres.2013.11.004
Essential thrombocythemia as a risk factor for stillbirth	2014	Thromb Res	24268792	10.3324/haematol.2008.004234
Significant increase in the apparent incidence of essential thrombocythemia related to new WHO diagnostic criteria: a population-based study	2009	Haematologica	19377078	10.1182/blood-2014-05-578435
Clinical effect of driver mutations of JAK2, CALR, or MPL in primary myelofibrosis	2014	Blood	24986690	10.7314/apjcp.2015.16.12.5013
Clinical Manifestations and Risk Factors for Complications of Philadelphia Chromosome-Negative Myeloproliferative Neoplasms	2015	Asian Pac J Cancer Prev	26163633	10.1016/j.exphem.2013.03.007
Telomere shortening in Ph-negative chronic myeloproliferative neoplasms: a biological marker of polycythemia vera and myelofibrosis, regardless of hydroxycarbamide therapy	2013	Exp Hematol	23542632	10.3324/haematol.2016.152769
Risk of thrombosis according to need of phlebotomies in patients with polycythemia vera treated with hydroxyurea	2017	Haematologica	27686377	10.1111/j.1365-2141.2010.08122.x
Guideline for investigation and management of adults and children presenting with a thrombocytosis	2010	Br J Haematol	20331456	10.3324/haematol.2012.064683
Molecular analyses of 15,542 patients with suspected BCR-ABL1-negative myeloproliferative disorders allow to develop a stepwise diagnostic workflow	2012	Haematologica	22511494	10.1111/ijlh.12101
Differential diagnosis of myelofibrosis based on WHO 2008 criteria: acute panmyelosis with myelofibrosis, acute megakaryoblastic leukemia with myelofibrosis, primary myelofibrosis and myelodysplastic syndrome with myelofibrosis	2013	Int J Lab Hematol	23693053	10.1016/j.bbmt.2009.10.025
Outcome of transplantation for myelofibrosis	2010	Biol Blood Marrow Transplant	19879949	10.1007/s10875-020-00742-5
Systemic Inflammation and Myelofibrosis in a Patient with Takenouchi-Kosaki Syndrome due to CDC42 Tyr64Cys Mutation	2020	J Clin Immunol	31953712	10.1182/blood.2018879536
Spectrum of ASXL1 mutations in primary myelofibrosis: prognostic impact of the ASXL1 p.G646Wfs*12 mutation	2019	Blood	31076447	10.1111/bjh.16988
Cytoreductive treatment in patients with CALR-mutated essential thrombocythaemia: a study comparing indications and efficacy among genotypes from the Spanish Registry of Essential Thrombocythaemia	2021	Br J Haematol	32745264	10.1038/leu.2015.360
Clinical impact of bone marrow morphology for the diagnosis of essential thrombocythemia: comparison between the BCSH and the WHO criteria	2016	Leukemia	26710883	10.1016/j.bbmt.2017.03.034
Impact of Molecular Genetics on Outcome in Myelofibrosis Patients after Allogeneic Stem Cell Transplantation	2017	Biol Blood Marrow Transplant	28389256	10.1080/21645515.2019.1675458
Parental risk factors for fever in their children 7-10 days after the first dose of measles-containing vaccines	2020	Hum Vaccin Immunother	31584845	10.1007/s00277-017-3165-9
Patient characteristics and outcomes in adolescents and young adults with classical Philadelphia chromosome-negative myeloproliferative neoplasms	2018	Ann Hematol	29143068	10.1002/ajh.22181
Vitamin D insufficiency in myeloproliferative neoplasms and myelodysplastic syndromes: clinical correlates and prognostic studies	2011	Am J Hematol	22086864	10.3346/jkms.2016.31.10.1579
Incidence, Survival and Prevalence Statistics of Classical Myeloproliferative Neoplasm in Korea	2016	J Korean Med Sci	27550486	10.4274/tjh.2015.0041
Clinical Features of 294 Turkish Patients with Chronic Myeloproliferative Neoplasms	2016	Turk J Haematol	27094255	10.1016/j.gpb.2016.12.002
Transcriptome Analysis of Monozygotic Twin Brothers with Childhood Primary Myelofibrosis	2017	Genomics Proteomics Bioinformatics	28185911	10.1016/j.thromres.2014.03.040
Cerebral venous thrombosis and myeloproliferative neoplasms: results from two large databases	2014	Thromb Res	24787989	10.1002/ajh.24946
MECOM, HBS1L-MYB, THRB-RARB, JAK2, and TERT polymorphisms defining the genetic predisposition to myeloproliferative neoplasms: A study on 939 patients	2018	Am J Hematol	29047144	10.3324/haematol.2016.149559
Associations between gender, disease features and symptom burden in patients with myeloproliferative neoplasms: an analysis by the MPN QOL International Working Group	2017	Haematologica	27540137	10.3324/haematol.2017.174672
Treatment of essential thrombocythemia in Europe: a prospective long-term observational study of 3649 high-risk patients in the Evaluation of Anagrelide Efficacy and Long-term Safety study	2018	Haematologica	29079600	10.1182/blood-2012-01-403279
A prognostic model to predict survival in 867 World Health Organization-defined essential thrombocythemia at diagnosis: a study by the International Working Group on Myelofibrosis Research and Treatment	2012	Blood	22740446	10.1111/ejh.12614
Long-term follow-up of essential thrombocythemia patients treated with anagrelide: subgroup analysis according to JAK2/CALR/MPL mutational status	2016	Eur J Haematol	26119186	10.1182/blood-2010-01-263319
Observation versus antiplatelet therapy as primary prophylaxis for thrombosis in low-risk essential thrombocythemia	2010	Blood	20508163	10.1038/leu.2015.205
Mutational profile of childhood myeloproliferative neoplasms	2015	Leukemia	26223499	10.1182/blood-2007-06-095703
Host genetic variation contributes to phenotypic diversity in myeloproliferative disorders	2008	Blood	18006699	10.1002/ajh.24882
Gender and survival in essential thrombocythemia: A two-center study of 1,494 patients	2017	Am J Hematol	28795425	10.1111/ejh.13579
Combination of myeloproliferative neoplasm driver gene activation with mutations of splice factor or epigenetic modifier genes increases risk of rapid blastic progression	2021	Eur J Haematol	33460496	10.1016/j.leukres.2017.06.004
Primary myelofibrosis: Older age and high JAK2V617F allele burden are associated with elevated plasma high-sensitivity C-reactive protein levels and a phenotype of progressive disease	2017	Leuk Res	28622624	10.2217/fon-2016-0510
Leukemic transformation in patients with myeloproliferative neoplasms: a population-based retrospective study	2017	Future Oncol	28589759	10.1016/j.jstrokecerebrovasdis.2014.12.012
Ischemic stroke with essential thrombocythemia: a case series	2015	J Stroke Cerebrovasc Dis	25724238	10.1016/j.transproceed.2018.02.148
Azacitidine for Relapse After Allogeneic Stem Cell Transplantation-Single-Center Study	2018	Transplant Proc	30177138	10.1002/ajh.23140
Clinical, histopathologic, and genetic features of pediatric primary myelofibrosis--an entity different from adults	2012	Am J Hematol	22389089	10.1182/blood-2011-08-371328
Thrombocythemia and polycythemia in patients younger than 20 years at diagnosis: clinical and biologic features, treatment, and long-term outcome	2012	Blood	22262773	10.1111/bjh.15386
Difficulty distinguishing essential thrombocythaemia from polycythaemia vera in children with JAK2 V617F-positive myeloproliferative neoplasms	2019	Br J Haematol	29767848	10.1016/j.pathol.2018.11.007
Calreticulin mutation specific CAL2 immunohistochemistry accurately identifies rare calreticulin mutations in myeloproliferative neoplasms	2019	Pathology	30606612	10.1038/bcj.2017.17
Prognostic impact of bone marrow fibrosis in polycythemia vera: validation of the IWG-MRT study and additional observations	2017	Blood Cancer J	28282034	10.1002/pbc.24984
CALR mutations are rare in childhood essential thrombocythemia	2014	Pediatr Blood Cancer	24523226	10.1186/s12881-019-0819-6
Rapid, low cost and sensitive detection of Calreticulin mutations by a PCR based amplicon length differentiation assay for diagnosis of myeloproliferative neoplasms	2019	BMC Med Genet	31248375	10.1002/ijc.23694
Epigenetic alteration of SOCS family members is a possible pathogenetic mechanism in JAK2 wild type myeloproliferative diseases	2008	Int J Cancer	18623127	10.1002/ajh.24338
Calreticulin variant stratified driver mutational status and prognosis in essential thrombocythemia	2016	Am J Hematol	26890983	10.2739/kurumemedj.ms63001
Association between thromboembolic events and the JAK2 V617F mutation in myeloproliferative neoplasms	2014	Kurume Med J	24858412	10.1182/blood-2017-08-802769
Congenital macrothrombocytopenia with focal myelofibrosis due to mutations in human G6b-B is rescued in humanized mice	2018	Blood	29898956	10.1007/s12185-018-2421-7
Mutational subtypes of JAK2 and CALR correlate with different clinical features in Japanese patients with myeloproliferative neoplasms	2018	Int J Hematol	29464483	10.1007/s12032-017-0944-z
Targeted next-generation sequencing identified novel mutations in triple-negative myeloproliferative neoplasms	2017	Med Oncol	28389907	10.1002/ajh.21504
Outcome of 122 pregnancies in essential thrombocythemia patients: A report from the Italian registry	2009	Am J Hematol	19705431	10.1002/pbc.27473
How we approach: Severe congenital neutropenia and myelofibrosis due to mutations in VPS45	2019	Pediatr Blood Cancer	30294941	10.1111/j.1600-0609.2009.01216.x
Karyotype complements the International Prognostic Scoring System for primary myelofibrosis	2009	Eur J Haematol	19215287	10.1002/pbc.28010
Successful treatment with daratumumab for post-HSCT refractory hemolytic anemia	2020	Pediatr Blood Cancer	31544339	10.1002/ajh.23617
Masked polycythemia vera diagnosed according to WHO and BCSH classification	2014	Am J Hematol	24166817	10.1111/ejh.13041
The 2014 BCSH criteria and the 2016 WHO criteria for essential thrombocythemia: A comparison in a large-scale cohort	2018	Eur J Haematol	29405428	10.1182/blood-2015-06-652941
Germ line variants predispose to both JAK2 V617F clonal hematopoiesis and myeloproliferative neoplasms	2016	Blood	27365426	10.7314/apjcp.2015.16.16.7327
Acquired JAK-2 V617F Mutational Analysis in Pakistani Patients with Essential Thrombocythemia	2015	Asian Pac J Cancer Prev	26514532	10.1007/s00277-012-1502-6
Clinical significance of clonality assessment in JAK2V617F-negative essential thrombocythemia	2012	Ann Hematol	22706669	10.1016/j.leukres.2017.12.005
Quantitative assessment of JAK2 V617F and CALR mutations in Philadelphia negative myeloproliferative neoplasms	2018	Leuk Res	29306106	10.1182/blood-2011-11-389866
Unique features of primary myelofibrosis in Chinese	2012	Blood	22262778	10.1097/MPH.0000000000000577
Secondary Bone-Marrow Fibrosis in Children	2016	J Pediatr Hematol Oncol	27164529	10.1002/hon.2619
Impact of 2016 WHO diagnosis of early and overt primary myelofibrosis on presentation and outcome of 232 patients treated with ruxolitinib	2019	Hematol Oncol	30985017	10.3324/haematol.2013.098921
Bone marrow fibrosis in 66 patients with immune thrombocytopenia treated with thrombopoietin-receptor agonists: a single-center, long-term follow-up	2014	Haematologica	24463212	10.1002/gcc.22781
Concomitant and noncanonical JAK2 and MPL mutations in JAK2V617F- and MPLW515 L-positive myelofibrosis	2019	Genes Chromosomes Cancer	31135094	10.18632/oncotarget.10958
Coexistence of JAK2 and CALR mutations and their clinical implications in patients with essential thrombocythemia	2016	Oncotarget	27486987	10.1007/s00431-008-0867-y
Transient myelofibrosis with autoimmune pancytopenia: a case report	2009	Eur J Pediatr	18987883	10.1097/MPH.0b013e318161a9b8
Secondary myelofibrosis in children	2008	J Pediatr Hematol Oncol	18376280	10.1002/cam4.1081
Role of treatment on the development of secondary malignancies in patients with essential thrombocythemia	2017	Cancer Med	28544749	10.1038/leu.2014.148
Calreticulin mutations and long-term survival in essential thrombocythemia	2014	Leukemia	24791854	10.1182/blood-2010-03-272179
Hydroxyurea in essential thrombocythemia: rate and clinical relevance of responses by European LeukemiaNet criteria	2010	Blood	20479281	10.1111/ejh.12389
Mutations and thrombosis in essential thrombocythemia: prognostic interaction with age and thrombosis history	2015	Eur J Haematol	24889737	10.1002/pbc.25211
CALR mutation screening in pediatric primary myelofibrosis	2014	Pediatr Blood Cancer	25176567	10.1016/j.leukres.2008.07.008
JAK2V617F mutation and spontaneous megakaryocytic or erythroid colony formation in patients with essential thrombocythaemia (ET) or polycythaemia vera (PV)	2009	Leuk Res	18760472	10.1002/humu.22111
Prostaglandin transporter mutations cause pachydermoperiostosis with myelofibrosis	2012	Hum Mutat	22553128	10.1007/s12185-016-2105-0
Analysis of thrombosis and bleeding complications in patients with polycythemia vera: a Turkish retrospective study	2017	Int J Hematol	27699575	10.1111/j.1600-0609.2009.01373.x
Age and platelet count are IPSS-independent prognostic factors in young patients with primary myelofibrosis and complement IPSS in predicting very long or very short survival	2010	Eur J Haematol	19895568	10.1080/09537104.2017.1361018
Decreased turnover aspirin resistance by bidaily aspirin intake and efficient cytoreduction in myeloproliferative neoplasms	2018	Platelets	29090588	10.2298/sarh1504210l
First successful pregnancy outcome after intrauterine insemination in a woman with primary infertility and essential thrombocythemia treated with interferon-alpha and aspirin	2015	Srp Arh Celok Lek	26012134	10.1016/j.hemonc.2015.07.004
Analysis of JAK2V617F mutation in Jordanian patients with myeloproliferative neoplasms	2015	Hematol Oncol Stem Cell Ther	26256826	10.1038/leu.2017.298
Fibrotic progression in Polycythemia vera is associated with early concomitant driver-mutations besides JAK2	2018	Leukemia	28935989	10.1182/blood-2017-01-761767
Bone marrow histology for the diagnosis of essential thrombocythemia in children: a multicenter Italian study	2017	Blood	28408463	10.1002/oby.21863
Obesity and related risk of myeloproliferative neoplasms among israeli adolescents	2017	Obesity (Silver Spring)	28500663	10.1111/j.1365-2141.2007.06885.x
Bone marrow microvessel density in chronic myeloproliferative disorders: a study of 115 patients with clinicopathological and molecular correlations	2008	Br J Haematol	18028479	10.1002/ajh.25294
Decreased survival and increased rate of fibrotic progression in essential thrombocythemia chronicled after the FDA approval date of anagrelide	2019	Am J Hematol	30252953	10.1111/bjh.14762
Impact of genotype on leukaemic transformation in polycythaemia vera and essential thrombocythaemia	2017	Br J Haematol	28542718	10.1002/pbc.23353
Myelofibrosis associated with rickets in a child with Down syndrome	2012	Pediatr Blood Cancer	21913314	10.1371/journal.pone.0138250
Frequencies, Laboratory Features, and Granulocyte Activation in Chinese Patients with CALR-Mutated Myeloproliferative Neoplasms	2015	PLoS One	26375990	10.1002/ajh.24684
Paediatrics primary myelofibrosis and acute stroke: A rare presentation	2017	J Pak Med Assoc	28420931	10.3109/10428194.2013.784970
Diagnostic impact of the 2016 revised who criteria for polycythemia vera	2017	Am J Hematol	28196400	10.1002/ajh.24703
Significance of cytogenetic abnormalities in patients with polycythemia vera	2013	Leuk Lymphoma	23488603	10.1097/MPH.0b013e31828800cc
Mutations of RUNX1 in families with inherited thrombocytopenia	2017	Am J Hematol	28240786	10.1158/1055-9965.EPI-09-0353
Stem cell transplantation in primary myelofibrosis of childhood	2013	J Pediatr Hematol Oncol	23511496	10.1007/s12185-013-1295-y
Increased risk of lymphoid neoplasms in patients with Philadelphia chromosome-negative myeloproliferative neoplasms	2009	Cancer Epidemiol Biomarkers Prev	19531676	10.1007/s12032-019-1245-5
JAK2 46/1 haplotype is associated with JAK2 V617F-positive myeloproliferative neoplasms in Japanese patients	2013	Int J Hematol	23430670	10.1182/blood-2014-04-572040
Splenic irradiation before allogeneic stem cell transplantation for myelofibrosis	2019	Med Oncol	30617767	10.1536/ihj.20-377
CALR mutations in patients with essential thrombocythemia diagnosed in childhood and adolescence	2014	Blood	24904106	10.1007/s12185-009-0411-5
Acute Myocardial Infarction in an Adolescent Receiving Anagrelide for Essential Thrombocythemia with Underlying Persistent Coronary Endothelial Dysfunction	2020	Int Heart J	33191357	10.1007/s00277-019-03741-8
Cytogenetic abnormalities in essential thrombocythemia at presentation and transformation	2009	Int J Hematol	19728024	10.1200/JCO.2007.15.3569
CAL2 monoclonal antibody is a rapid and sensitive assay for the detection of calreticulin mutations in essential thrombocythemia patients	2019	Ann Hematol	31250082	10.1182/blood-2011-06-363424
Leukocytosis and risk stratification assessment in essential thrombocythemia	2008	J Clin Oncol	18443353	10.1038/s41375-018-0356-x
EZH2 mutational status predicts poor survival in myelofibrosis	2011	Blood	21921040	10.1007/s00381-015-2970-5
The S505A thrombopoietin receptor mutation in childhood hereditary thrombocytosis and essential thrombocythemia is S505N: single letter amino acid code matters	2019	Leukemia	30635630	10.1016/j.clml.2014.02.013
Hemimyeloschisis associated with hydrocephalus	2016	Childs Nerv Syst	26607795	10.1016/j.bbmt.2014.02.019
JAK2 V617F mutation status of 232 patients diagnosed with chronic myeloproliferative neoplasms	2014	Clin Lymphoma Myeloma Leuk	24811089	10.1002/pbc.25190
Dynamic of bone marrow fibrosis regression predicts survival after allogeneic stem cell transplantation for myelofibrosis	2014	Biol Blood Marrow Transplant	24589549	10.4274/tjh.2016.0401
Distinct driver mutation profiles of childhood and adolescent essential thrombocythemia	2015	Pediatr Blood Cancer	25132652	10.1111/ped.13330
TET2, ASXL1, IDH1, and IDH2 Single Nucleotide Polymorphisms in Turkish Patients with Chronic Myeloproliferative Neoplasms	2017	Turk J Haematol	28218607	10.1182/blood-2009-08-238956
Efficacy and safety of anagrelide in childhood essential thrombocythemia	2017	Pediatr Int	28707720	10.1002/ajh.26137
Thrombosis in primary myelofibrosis: incidence and risk factors	2010	Blood	19965680	10.1016/j.leukres.2017.03.006
Extreme thrombocytosis in low-risk essential thrombocythemia: Retrospective review of vascular events and treatment strategies	2021	Am J Hematol	33617676	10.3324/haematol.11801
Haptoglobin is frequently low in patients with myelofibrosis: Clinical relevance	2017	Leuk Res	28324773	10.1007/s12185-016-2022-2
A de novo splice donor mutation in the thrombopoietin gene causes hereditary thrombocythemia in a Polish family	2008	Haematologica	18367486	10.1371/journal.pone.0059791
JAK2, MPL, and CALR mutations in children with essential thrombocythemia	2016	Int J Hematol	27209416	10.1111/ijlh.12686
JAK2 V617F genotype is a strong determinant of blast transformation in primary myelofibrosis	2013	PLoS One	23555782	10.1080/08880018.2019.1665153
Frequency of polycythemia in individuals with normal complete blood cell counts according to the new 2016 WHO classification of myeloid neoplasms	2017	Int J Lab Hematol	28497563	10.1097/MPH.0000000000000993
Portal vein thrombosis in a child with essential thrombocythemia seven years after diagnosis	2019	Pediatr Hematol Oncol	31718383	10.1111/ijlh.12798
Concurrent Acute Myelofibrosis and Acute Lymphoblastic Leukemia in Childhood: Case Report and Review of the Literature	2018	J Pediatr Hematol Oncol	29557917	10.1182/blood-2016-06-724252
Coexistence of JAK2 or CALR mutation is a rare but clinically important event in chronic myeloid leukemia patients treated with tyrosine kinase inhibitors	2018	Int J Lab Hematol	29508552	10.12659/aot.882630
Transplacental transfer of essential thrombocythemia in monozygotic twins	2016	Blood	27512155	10.1016/j.thromres.2016.06.019
Results of liver transplantation in the treatment of Budd-Chiari syndrome	2012	Ann Transplant	22466903	10.1080/10428190802713521
JAK2V617F mutation in immune thrombocytopenia	2016	Thromb Res	27344349	10.18632/oncotarget.16797
Association of essential thrombocythemia and non-Hodgkin lymphoma: a single-centre experience	2009	Leuk Lymphoma	19241208	10.1016/j.clml.2015.08.084
Sequential evaluation of CALR mutant burden in patients with myeloproliferative neoplasms	2017	Oncotarget	28422716	10.1007/s00277-014-2006-3
The Role of β-Catenin in Bcr/Abl Negative Myeloproliferative Neoplasms: An Immunohistochemical Study	2015	Clin Lymphoma Myeloma Leuk	26422250	10.1007/s11739-015-1186-8
Hereditary gene mutations in Korean patients with isolated erythrocytosis	2014	Ann Hematol	24482100	10.1016/j.ejim.2018.03.009
Role of blood cells dynamism on hemostatic complications in low-risk patients with essential thrombocythemia	2015	Intern Emerg Med	25585678	10.29271/jcpsp.2019.11.1096
Heterogeneity among splanchnic vein thrombosis associated with myeloproliferative neoplasms	2018	Eur J Intern Med	29567096	10.1182/blood-2011-08-371096
Myelofibrosis in Patients of Chronic Myeloid Leukemia in Chronic Phase at Presentation	2019	J Coll Physicians Surg Pak	31659970	10.1007/s12185-012-1193-8
Predictors of greater than 80% 2-year mortality in primary myelofibrosis: a Mayo Clinic study of 884 karyotypically annotated patients	2011	Blood	21881047	10.1007/s00277-009-0758-y
Two cases of pediatric essential thrombocythemia managed effectively with hydroxyurea	2012	Int J Hematol	23054653	10.1038/leu.2015.167
Clinical and hematological presentation of children and adolescents with polycythemia vera	2009	Ann Hematol	19468728	10.1038/modpathol.2011.128
Distinct molecular abnormalities underlie unique clinical features of essential thrombocythemia in children	2016	Leukemia	26118316	10.1159/000356187
Thrombopoietin receptor agonist therapy in primary immune thrombocytopenia is associated with bone marrow hypercellularity and mild reticulin fibrosis but not other stromal abnormalities	2012	Mod Pathol	21841770	10.1016/j.leukres.2015.03.009
Anti-apoptotic pathways in bone marrow and megakaryocytes in myeloproliferative neoplasia	2014	Pathobiology	24280934	10.1016/j.leukres.2008.09.009
Discrepancies between bone marrow histopathology and clinical phenotype in BCR-ABL1-negative myeloproliferative neoplasms associated with splanchnic vein thrombosis	2015	Leuk Res	25840747	10.1111/bjh.14798
Oligonucleotide array CGH studies in myeloproliferative neoplasms: comparison with JAK2V617F mutational status and conventional chromosome analysis	2009	Leuk Res	18937974	10.3109/08880011003739430
Cytogenetic findings in WHO-defined polycythaemia vera and their prognostic relevance	2018	Br J Haematol	28695995	10.1002/ajh.25210
Myelofibrosis in children: experience at a single tertiary care center in India	2010	Pediatr Hematol Oncol	20670165	10.1097/MPH.0000000000001691
Pregnancy outcome and management of 25 pregnancies in women with polycythemia vera	2018	Am J Hematol	29989197	10.1016/j.cgh.2013.02.025
A Case of Myelofibrosis and Myelodysplasia Identified Following Exposure to Isotretinoin	2021	J Pediatr Hematol Oncol	31789784	10.1016/j.psym.2016.10.002
Familial risk of small intestinal carcinoid and adenocarcinoma	2013	Clin Gastroenterol Hepatol	23500615	10.1002/ajh.21391
Psychological Manifestations of Early Childhood Adversity in the Context of Chronic Hematologic Malignancy	2017	Psychosomatics	28010748	10.1159/000253030
Red blood cell transfusion need at diagnosis adversely affects survival in primary myelofibrosis-increased serum ferritin or transfusion load does not	2009	Am J Hematol	19396855	10.1111/ejh.12517
Anagrelide treatment in early pregnancy in a patient with JAK2V617F-positive essential thrombocythemia: case report and literature review	2009	Acta Haematol	19887779	10.1160/TH13-11-0949
Predictors of survival and cause of death in patients with essential thrombocythemia	2015	Eur J Haematol	25645731	10.1080/10245332.2016.1252003
B cells facilitate platelet production mediated by cytokines in patients with essential thrombocythaemia	2014	Thromb Haemost	24898769	10.1186/s12885-018-4322-9
JAK2, MPL, and CALR mutations in Chinese Han patients with essential thrombocythemia	2017	Hematology	27875935	10.1111/j.1600-0609.2007.01003.x
Impact of Myeloproliferative neoplasms on patients' employment status and work productivity in the United States: results from the living with MPNs survey	2018	BMC Cancer	29653557	10.1016/j.leukres.2015.05.002
Cytogenetic studies at diagnosis in polycythemia vera: clinical and JAK2V617F allele burden correlates	2008	Eur J Haematol	18081705	10.1016/j.humpath.2011.01.006
Association of lymphoid malignancies and Philadelphia-chromosome negative myeloproliferative neoplasms: Clinical characteristics, therapy and outcome	2015	Leuk Res	26012362	10.1089/gtmb.2010.0093
Extramedullary hematopoiesis involving the central nervous system and surrounding structures	2011	Hum Pathol	21496873	10.1309/AJCP7VO4HAIZYATP
Acquired mutation of the tyrosine kinase JAK2V617F in Egyptian patients with myeloid disorders	2011	Genet Test Mol Biomarkers	21034166	10.1038/bmt.2015.172
JAK2 mutations across a spectrum of venous thrombosis cases	2010	Am J Clin Pathol	20551270	10.1002/pbc.24500
Effect of conditioning regimens on graft failure in myelofibrosis: a retrospective analysis	2015	Bone Marrow Transplant	26237165	10.1111/ejh.13327
MPL W515L mutation in pediatric essential thrombocythemia	2013	Pediatr Blood Cancer	23441089	10.1111/ejh.13034
Reduced-intensity conditioning allogeneic transplant with dual T-cell depletion in myelofibrosis	2019	Eur J Haematol	31514253	10.1038/leu.2011.374
Genetic variation in IL28B (IFNL3) and response to interferon-alpha treatment in myeloproliferative neoplasms	2018	Eur J Haematol	29369421	10.1182/blood-2015-07-659060
Leukemia risk models in primary myelofibrosis: an International Working Group study	2012	Leukemia	22289985	10.1111/bjh.16897
Clinical and molecular response to interferon-α therapy in essential thrombocythemia patients with CALR mutations	2015	Blood	26486786	10.1182/blood-2009-08-240135
Aetiology and outcomes of secondary myelofibrosis occurring in the context of inherited platelet disorders: A single institutional study of four patients	2020	Br J Haematol	32567678	10.1002/pbc.27048
International Prognostic Scoring System-independent cytogenetic risk categorization in primary myelofibrosis	2010	Blood	19901264	10.1016/j.leukres.2007.07.011
Molecular profile of inflammatory and megakaryocytic factors in pediatric myelodysplastic syndrome with acute myelofibrosis	2018	Pediatr Blood Cancer	29667765	10.1016/j.clml.2018.08.020
Most pediatric patients with essential thrombocythemia show hypersensitivity to erythropoietin in vitro, with rare JAK2 V617F-positive erythroid colonies	2008	Leuk Res	17719087	10.1007/s12185-012-1169-8
Influence of Blood Count, Cardiovascular Risks, Inherited Thrombophilia, and JAK2 V617F Burden Allele on Type of Thrombosis in Patients With Philadelphia Chromosome Negative Myeloproliferative Neoplasms	2019	Clin Lymphoma Myeloma Leuk	30301673	10.1097/MD.0000000000011045
The JAK2 46/1 haplotype is a risk factor for myeloproliferative neoplasms in Chinese patients	2012	Int J Hematol	23054641	10.1515/cclm-2017-0378
Successful treatment with tacrolimus in TAFRO syndrome: two case reports and literature review	2018	Medicine (Baltimore)	29879072	10.1182/blood-2013-11-538983
The frequency of occurrence of fish-shaped red blood cells in different haematologic disorders	2018	Clin Chem Lab Med	28731851	10.1016/j.cancergencyto.2010.01.013
Impact of calreticulin mutations on clinical and hematological phenotype and outcome in essential thrombocythemia	2014	Blood	24371211	10.3109/10428194.2013.879127
Features of polycythemia vera in the 8p12 myeloproliferative syndrome	2010	Cancer Genet Cytogenet	20417870	10.1016/j.exphem.2008.05.006
Health resource utilization and cost associated with myeloproliferative neoplasms in a large United States health plan	2014	Leuk Lymphoma	24450579	10.1186/s12967-015-0627-5
Phenotypic variability within the JAK2 V617F-positive MPD: roles of progenitor cell and neutrophil allele burdens	2008	Exp Hematol	18723264	10.3109/10428194.2014.939963
Effect of the JAK2/STAT3 inhibitor SAR317461 on human glioblastoma tumorspheres	2015	J Transl Med	26283544	10.3324/haematol.2011.061390
CALR and ASXL1 mutation analysis in 190 patients with essential thrombocythemia	2015	Leuk Lymphoma	25005031	10.1097/MPH.0000000000000641
Experience with pegylated interferon α-2a in advanced myeloproliferative neoplasms in an international cohort of 118 patients	2012	Haematologica	22419578	10.1016/j.leukres.2014.08.006
A Rare Case of Primary Myelofibrosis in a 14-Year-Old Patient With Congenital Asplenia	2017	J Pediatr Hematol Oncol	27403772	10.3324/haematol.2010.031229
Prognostic impact of splenomegaly on survival of Chinese with primary myelofibrosis	2014	Leuk Res	25182689	10.5144/1658-3876.2012.66
Allogeneic stem cell transplantation for myelodysplastic syndromes with bone marrow fibrosis	2011	Haematologica	20971823	10.3324/haematol.2012.065375
JAK2 mutation-negative essential thrombocythemia in a child presenting with cerebral venous thrombosis	2012	Hematol Oncol Stem Cell Ther	22446615	10.2450/2009.0070-08
Use of CBL exon 8 and 9 mutations in diagnosis of myeloproliferative neoplasms and myelodysplastic/myeloproliferative disorders: an analysis of 636 cases	2012	Haematologica	22733026	10.1182/blood-2010-11-316810
Comparison of JAK2V617F mutation assessment employing different molecular diagnostic techniques	2009	Blood Transfus	19657484	10.1182/blood-2013-02-486050
Molecular and clinical features of the myeloproliferative neoplasm associated with JAK2 exon 12 mutations	2011	Blood	21224469	10.1002/ajh.23230
Acquired copy-neutral loss of heterozygosity of chromosome 1p as a molecular event associated with marrow fibrosis in MPL-mutated myeloproliferative neoplasms	2013	Blood	23575445	10.1182/blood-2014-07-591610
Sole abnormalities of chromosome 7 in myeloid malignancies: spectrum, histopathologic correlates, and prognostic implications	2012	Am J Hematol	22565657	10.1111/j.1600-0609.2009.01214.x
In contemporary patients with polycythemia vera, rates of thrombosis and risk factors delineate a new clinical epidemiology	2014	Blood	25377561	10.1002/cpdd.340
Predictors of pregnancy outcome in essential thrombocythemia: a single institution study of 63 pregnancies	2009	Eur J Haematol	19243425	10.1002/pbc.20906
Pharmacokinetics of a Novel Anagrelide Extended-Release Formulation in Healthy Subjects: Food Intake and Comparison With a Reference Product	2018	Clin Pharmacol Drug Dev	28301098	10.1002/pbc.21730
Stem cell transplantation for polycythemia vera	2008	Pediatr Blood Cancer	16724311	10.1182/blood-2008-04-153783
Frequency and clinical features of the JAK2 V617F mutation in pediatric patients with sporadic essential thrombocythemia	2008	Pediatr Blood Cancer	18802948	10.1038/leu.2010.234
Thrombocytosis and leukocytosis interaction in vascular complications of essential thrombocythemia	2008	Blood	18587010	10.1038/leu.2014.76
Refined cytogenetic-risk categorization for overall and leukemia-free survival in primary myelofibrosis: a single center study of 433 patients	2011	Leukemia	20944670	10.3324/haematol.2012.083097
The number of prognostically detrimental mutations and prognosis in primary myelofibrosis: an international study of 797 patients	2014	Leukemia	24549259	10.1002/ajh.21156
Combination therapy of hydroxycarbamide with anagrelide in patients with essential thrombocythemia in the evaluation of Xagrid(R) efficacy and long-term safety study	2014	Haematologica	24334294	10.31557/APJCP.2019.20.7.2079
Pruritus in polycythemia vera is associated with a lower risk of arterial thrombosis	2008	Am J Hematol	18257107	10.1007/s12098-010-0340-6
Platelet Function Tests and Inflammatory Markers for the Differentiation of Primary Thrombocytosis and Secondary Thrombocytosis	2019	Asian Pac J Cancer Prev	31350969	10.1016/j.bcmd.2011.04.004
Idiopathic myelofibrosis in an infant	2011	Indian J Pediatr	21188553	10.7314/apjcp.2015.16.17.7659
Detection of MPL exon10 mutations in 103 Chinese patients with JAK2V617F-negative myeloproliferative neoplasms	2011	Blood Cells Mol Dis	21555228	10.1371/journal.pone.0012015
Clinico-Hematological Profile and Risk Stratification in Patients with Essential Thrombocythemia: Experience from Pakistan	2015	Asian Pac J Cancer Prev	26625777	10.1016/j.bcmd.2021.102545
EPO receptor gain-of-function causes hereditary polycythemia, alters CD34 cell differentiation and increases circulating endothelial precursors	2010	PLoS One	20700488	10.1016/j.patbio.2009.06.005
New germline GATA1 variant in females with anemia and thrombocytopenia	2021	Blood Cells Mol Dis	33611093	10.1038/leu.2014.270
JAK2-V617F mutation in Moroccan patients with myeloproliferative disorders: contribution, diagnosis and therapeutic prospects	2011	Pathol Biol (Paris)	19939582	10.1182/blood-2014-06-580183
Differential association of calreticulin type 1 and type 2 mutations with myelofibrosis and essential thrombocytemia: relevance for disease evolution	2015	Leukemia	25212275	10.1080/08880010802016409
X chromosome inactivation analysis reveals a difference in the biology of ET patients with JAK2 and CALR mutations	2014	Blood	25139350	10.1016/j.thromres.2011.09.011
A case of essential thrombocythemia in an 8-year-old boy	2008	Pediatr Hematol Oncol	18484477	10.1038/modpathol.2016.182
Inferior vena cava thrombosis and its relationship with the JAK2V617F mutation and chronic myeloproliferative disease	2012	Thromb Res	21982959	10.1159/000253025
The myeloproliferative neoplasms, unclassifiable: clinical and pathological considerations	2017	Mod Pathol	27739437	10.1007/s12185-014-1567-1
Second allogeneic stem cell transplantation in myeloid malignancies	2009	Acta Haematol	19887774	10.1002/ajh.21988
JAK2V617F mutation status and allele burden in classical Ph-negative myeloproliferative neoplasms in Japan	2014	Int J Hematol	24677207	10.1002/pbc.26032
Autosomal monosomies among 24,262 consecutive cytogenetic studies: prevalence, chromosomal distribution and clinicopathologic correlates of sole abnormalities	2011	Am J Hematol	21442639	10.1007/s12032-014-0231-1
Thrombopoietin Measurement as a Key Component in the Evaluation of Pediatric Thrombocytosis	2016	Pediatr Blood Cancer	27100794	10.1590/1806-9282.62.07.647
The importance of cardiovascular risk factors for thrombosis prediction in patients with essential thrombocythemia	2014	Med Oncol	25223529	10.1111/j.1751-553X.2011.01308.x
Application of prognostic score IPSET-thrombosis in patients with essential thrombocythemia of a Brazilian public service	2016	Rev Assoc Med Bras (1992)	27925044	10.1111/j.1445-5994.2010.02199.x
Prevalence of overt myeloproliferative neoplasms and JAK2 V617F mutation in Korean patients with splanchnic vein thrombosis	2011	Int J Lab Hematol	21435189	10.1002/ajh.23406
JAK2 mutations in Asian patients with essential thrombocythaemia	2011	Intern Med J	20214695	10.1186/s12863-014-0147-y
Associations and prognostic interactions between circulating levels of hepcidin, ferritin and inflammatory cytokines in primary myelofibrosis	2013	Am J Hematol	23450619	10.1097/MD.0000000000011331
Genetic association between germline JAK2 polymorphisms and myeloproliferative neoplasms in Hong Kong Chinese population: a case-control study	2014	BMC Genet	25526816	10.1007/s12253-014-9885-4
Essential thrombocythemia during treatment of acute myeloid leukemia with JAK2 V617F mutation: A case report of a CARE-compliant article	2018	Medicine (Baltimore)	29979407	10.1007/s12098-012-0872-z
JAK2 V617F, MPL, and CALR mutations in essential thrombocythaemia and major thrombotic complications: a single-institute retrospective analysis	2015	Pathol Oncol Res	25573593	10.1007/s13353-012-0125-x
Ghosal hematodiaphyseal dysplasia with myelofibrosis	2013	Indian J Pediatr	22983925	10.1038/s41408-017-0035-6
The influence of novel transcriptional regulatory element in intron 14 on the expression of Janus kinase 2 gene in myeloproliferative neoplasms	2013	J Appl Genet	23188718	10.1007/s12185-008-0222-0
Risk factors for arterial versus venous thrombosis in polycythemia vera: a single center experience in 587 patients	2017	Blood Cancer J	29282357	10.1080/10428190802688152
Comparison of clinicopathologic findings according to JAK2 V617F mutation in patients with essential thrombocythemia	2009	Int J Hematol	19093167	10.1002/ajh.23824
JAK2 V617F mutation in essential thrombocythemia: correlation with clinical characteristics, response to therapy and long-term outcome in a cohort of 275 patients	2009	Leuk Lymphoma	19235016	10.1038/bcj.2016.75
Cytogenetic studies and their prognostic contribution in 565 Chinese patients with primary myelofibrosis	2014	Am J Hematol	25132428	10.1136/jclinpath-2017-204829
Molecular characterisation of triple negative essential thrombocythaemia patients by platelet analysis and targeted sequencing	2016	Blood Cancer J	27564461	10.1111/bjh.12533
The clinical and prognostic relevance of driver mutations in 203 Taiwanese patients with primary myelofibrosis	2018	J Clin Pathol	29203554	10.1002/ajh.23635
A prenatal origin of childhood essential thrombocythaemia	2013	Br J Haematol	23952300	10.1111/j.1365-2141.2009.07591.x
Pregnancy complications predict thrombotic events in young women with essential thrombocythemia	2014	Am J Hematol	24265194	10.3324/haematol.2009.019190
The mutant JAK2 allele burden in children with essential thrombocythemia	2009	Br J Haematol	19208099	10.1007/s12098-010-0213-z
Long-term follow-up of essential thrombocythemia in young adults: treatment strategies, major thrombotic complications and pregnancy outcomes. A study of 76 patients	2010	Haematologica	20081056	10.3324/haematol.2009.007542
Nutritional rickets presenting with myelofibrosis	2010	Indian J Pediatr	20882434	10.1007/s00277-013-1683-7
Hereditary thrombocytosis caused by MPLSer505Asn is associated with a high thrombotic risk, splenomegaly and progression to bone marrow fibrosis	2010	Haematologica	19713221	10.3109/09537104.2011.630112
Clinical evaluation of the European LeukemiaNet response criteria in patients with essential thrombocythemia treated with anagrelide	2013	Ann Hematol	23354997	10.1111/j.1365-2141.2011.08858.x
Automated assessment of the neutrophil and platelet activation status in patients with essential thrombocythemia	2012	Platelets	22059534	10.1002/ajh.23809
Bleeding in essential thrombocythaemia: a retrospective analysis on 565 patients	2012	Br J Haematol	21936859	10.3109/09537104.2015.1041900
Cerebral vein thrombosis in patients with Philadelphia-negative myeloproliferative neoplasms. An European Leukemia Net study	2014	Am J Hematol	25042466	10.1080/10245332.2018.1448699
Essential thrombocythemia with Mpl W515 K mutation in a child presenting with Budd-Chiari syndrome	2015	Platelets	25970554	10.1016/j.humpath.2014.07.022
Calreticulin mutation analysis in non-mutated Janus kinase 2 essential thrombocythemia patients in Chiang Mai University: analysis of three methods and clinical correlations	2018	Hematology	29521158	10.1016/j.clml.2016.01.009
Thrombosis and risk factors in female patients with a rare acquired thrombophilia: chronic myeloproliferative disorder - polycythaemia vera and essential thrombocythaemia	2014	Eur Rev Med Pharmacol Sci	25555871	10.1136/jcp.2010.083386
Clinical and pathologic analysis of extramedullary tumors after hematopoietic stem cell transplantation	2014	Hum Pathol	25294373	10.1111/ced.13161
Improved Survival of Calreticulin-Mutated Patients Compared With Janus Kinase 2 in Primary Myelofibrosis: A Meta-Analysis	2016	Clin Lymphoma Myeloma Leuk	26935576	10.1016/j.clml.2018.05.020
Increased expression of vascular endothelial growth factor receptor 1 correlates with VEGF and microvessel density in Philadelphia chromosome-negative myeloproliferative neoplasms	2011	J Clin Pathol	21217153	10.1111/bjh.13329
Urticaria pigmentosa with concomitant polycythaemia vera in a 3-year-old boy	2017	Clin Exp Dermatol	28614617	10.1002/ajh.24442
Patient-Reported Outcomes Data From REVEAL at the Time of Enrollment (Baseline): A Prospective Observational Study of Patients With Polycythemia Vera in the United States	2018	Clin Lymphoma Myeloma Leuk	30122202	10.1136/jcp.2010.080895
Are all cases of paediatric essential thrombocythaemia really myeloproliferative neoplasms? Analysis of a large cohort	2015	Br J Haematol	25716342	10.1179/102453308X316022
Prognostic impact of bone marrow fibrosis in primary myelofibrosis. A study of the AGIMM group on 490 patients	2016	Am J Hematol	27264006	10.3324/haematol.2012.064014
Differential expression of apoptosis-related genes from death receptor pathway in chronic myeloproliferative diseases	2011	J Clin Pathol	21045235	10.1182/blood-2012-12-475566
Second malignancies in essential thrombocythemia (ET): a retrospective analysis of 331 patients with long-term follow-up from a single institution	2008	Hematology	18796244	10.1038/leu.2011.253
Survival of European patients diagnosed with myeloid malignancies: a HAEMACARE study	2013	Haematologica	22983589	10.1182/blood-2017-12-824433
The Thr224Asn mutation in the VPS45 gene is associated with the congenital neutropenia and primary myelofibrosis of infancy	2013	Blood	23599270	10.1007/s00277-016-2812-x
IDH mutations in primary myelofibrosis predict leukemic transformation and shortened survival: clinical evidence for leukemogenic collaboration with JAK2V617F	2012	Leukemia	21912393	10.1097/MPH.0000000000000453
Syndromic congenital myelofibrosis associated with a loss-of-function variant in RBSN	2018	Blood	29784638	10.1002/ajh.23970
CD18 promoter methylation is associated with a higher risk of thrombotic complications in primary myelofibrosis	2016	Ann Hematol	27595148	10.1097/MD.0000000000003355
JAK2+ Essential Thrombocythemia in a Young Girl With Budd-Chiari Syndrome: Diagnostic and Therapeutic Considerations When Adult Disease Strikes the Young	2016	J Pediatr Hematol Oncol	26523382	10.1016/j.exphem.2010.06.007
Patterns of presentation and thrombosis outcome in patients with polycythemia vera strictly defined by WHO-criteria and stratified by calendar period of diagnosis	2015	Am J Hematol	25683038	10.1182/blood-2011-10-387787
γ-Glutamyl Transferase Is an Independent Biomarker of Splanchnic Thrombosis in Patients With Myeloproliferative Neoplasm	2016	Medicine (Baltimore)	27196445	10.1038/leu.2010.126
Abnormal regulation of soluble and anchored IL-6 receptor in monocytes from patients with essential thrombocythemia	2010	Exp Hematol	20600579	10.1097/MPH.0000000000001154
Assessment and prognostic value of the European LeukemiaNet criteria for clinicohematologic response, resistance, and intolerance to hydroxyurea in polycythemia vera	2012	Blood	22160617	10.1182/blood-2013-05-504555
Frequency and clinical correlates of JAK2 46/1 (GGCC) haplotype in primary myelofibrosis	2010	Leukemia	20520633	10.1016/j.jmoldx.2016.08.006
Pediatric Chronic Myeloid Leukemia Presenting With Extreme Thrombocytosis Simulating Essential Thrombocythemia	2018	J Pediatr Hematol Oncol	29668550	10.1111/j.1365-2141.2008.07220.x
Germ-line JAK2 mutations in the kinase domain are responsible for hereditary thrombocytosis and are resistant to JAK2 and HSP90 inhibitors	2014	Blood	24398328	10.1002/ajh.21342
Detection of CALR and MPL Mutations in Low Allelic Burden JAK2 V617F Essential Thrombocythemia	2017	J Mol Diagn	27855276	10.1111/j.1365-2141.2008.07428.x
Clinical and molecular characterisation of a prospectively collected cohort of children and adolescents with polycythemia vera	2008	Br J Haematol	18557746	10.3324/haematol.2011.061168
Survival in young patients with intermediate- / high-risk myelofibrosis: estimates derived from databases for non transplant patients	2009	Am J Hematol	19123461	10.4065/83.4.457
Dysregulation of stromal derived factor 1/CXCR4 axis in the megakaryocytic lineage in essential thrombocythemia	2009	Br J Haematol	19006565	10.2450/2011.0014-10
Dynamic International Prognostic Scoring System scores, pre-transplant therapy and chronic graft-versus-host disease determine outcome after allogeneic hematopoietic stem cell transplantation for myelofibrosis	2012	Haematologica	22491742	10.31557/APJCP.2019.20.12.3611
JAK2V617F mutation screening as part of the hypercoagulable work-up in the absence of splanchnic venous thrombosis or overt myeloproliferative neoplasm: assessment of value in a series of 664 consecutive patients	2008	Mayo Clin Proc	18380991	10.5144/1658-3876.2010.206
Idiopathic thrombocytopenia and Helicobacter pylori infection: platelet count increase and early eradication therapy	2011	Blood Transfus	21251467	10.1111/ejh.12275
JAK2 and Beyond: Mutational Study of JAK2V617 in Myeloproliferative Disorders and Haematological Malignancies in Kashmiri population	2019	Asian Pac J Cancer Prev	31870101	10.1182/blood-2012-11-469296
Concomitance of idiopathic myelofibrosis and amyloidosis	2010	Hematol Oncol Stem Cell Ther	21150243	10.1515/jpem-2012-0421
External validation and clinical evaluation of the International Prognostic Score of Thrombosis for Essential Thrombocythemia (IPSET-thrombosis) in a large cohort of Chinese patients	2014	Eur J Haematol	24460750	10.1007/s00277-018-3461-z
Novel homozygous VHL mutation in exon 2 is associated with congenital polycythemia but not with cancer	2013	Blood	23538339	10.1016/j.clim.2017.08.015
Primary hyperparathyroidism as an extremely rare cause of secondary myelofibrosis in childhood	2013	J Pediatr Endocrinol Metab	23751388	10.3324/haematol.2015.139691
Low-dose splenic irradiation is an alternative therapy for symptomatic splenomegaly in patients with myelofibrosis	2019	Ann Hematol	30062500	10.1016/j.transci.2012.07.017
Soluble Interleukin-7 receptor levels and risk of acute graft-versus-host disease after allogeneic haematopoietic stem cell transplantation	2018	Clin Immunol	28863969	10.5414/CP201711
Pegylated interferon alpha-2a for essential thrombocythemia during pregnancy: outcome and safety. A case series	2016	Haematologica	26819057	10.1136/bcr-2017-220377
Investigation of the influence of body weight index to the result of therapeutic erythrocytapheresis in patients with polycythemia vera	2012	Transfus Apher Sci	22990001	10.1097/MBC.0000000000000325
Pharmacokinetics and tolerability of anagrelide hydrochloride in young (18 - 50 years) and elderly (≥ 65 years) patients with essential thrombocythemia	2012	Int J Clin Pharmacol Ther	22943924	10.1097/MPH.0b013e31828e548a
Ruxolitinib treatment in an infant with JAK2+ polycythaemia vera-associated Budd-Chiari syndrome	2017	BMJ Case Rep	28710306	10.1182/blood-2011-08-372904
Budd-Chiari syndrome complicating essential thrombocythemia in an adolescent: favorable outcome of TIPS procedure	2015	Blood Coagul Fibrinolysis	26176558	10.1007/s12094-017-1687-1
Myelofibrosis, hepatic extramedullary hematopoiesis and ascites associated with vitamin D deficiency in early infancy	2014	J Pediatr Hematol Oncol	23619118	10.1007/s00277-010-1154-3
Review: challenges in the management of thrombocytosis in young patients	2008	Clin Adv Hematol Oncol	18347565	10.1016/j.tracli.2018.07.004
The Dynamic International Prognostic Scoring System for myelofibrosis predicts outcomes after hematopoietic cell transplantation	2012	Blood	22234678	10.1007/s00277-009-0899-z
Bone marrow fibrosis at diagnosis predicts survival for primary acute myeloid leukemia	2017	Clin Transl Oncol	28589431	10.3109/10428194.2011.625100
Impact of leukocytosis on thrombotic risk and survival in 532 patients with essential thrombocythemia: a retrospective study	2011	Ann Hematol	21287350	10.1111/j.1365-2141.2010.08430.x
Aetiopathogenesis of Myelofibrosis and its management in a child with Beta thalassemia major	2019	Transfus Clin Biol	30064928	10.1016/j.leukres.2011.06.030
A retrospective study on 226 polycythemia vera patients: impact of median hematocrit value on clinical outcomes and survival improvement with anti-thrombotic prophylaxis and non-alkylating drugs	2010	Ann Hematol	20146064	10.1182/blood-2012-05-433466
Detection of BCR-ABL fusion proteins in patients with leukemia using a cytometric bead array	2012	Leuk Lymphoma	21933042	10.1002/pbc.21434
Clinical evaluation of the European LeukaemiaNet criteria for clinicohaematological response and resistance/intolerance to hydroxycarbamide in essential thrombocythaemia	2011	Br J Haematol	21083657	10.3324/haematol.2018.204602
Low impact of cardiovascular adverse events on anagrelide treatment discontinuation in a cohort of 232 patients with essential thrombocythemia	2011	Leuk Res	21764130	10.1016/j.bbmt.2011.05.003
A3669G polymorphism of glucocorticoid receptor is a susceptibility allele for primary myelofibrosis and contributes to phenotypic diversity and blast transformation	2012	Blood	22879541	10.1002/pbc.26657
Myelofibrosis in a patient with familial hemophagocytic lymphohistiocytosis	2008	Pediatr Blood Cancer	18253962	10.1016/j.bcmd.2015.07.013
EXPAND, a dose-finding study of ruxolitinib in patients with myelofibrosis and low platelet counts: 48-week follow-up analysis	2019	Haematologica	30442723	10.1038/leu.2009.226
Allogeneic hematopoietic cell transplantation for chronic myelofibrosis in Australia and New Zealand: older recipients receiving myeloablative conditioning at increased mortality risk	2012	Biol Blood Marrow Transplant	21620988	10.1182/blood-2008-08-175620
U.S. Food and Drug Administration approval summary: Eltrombopag for the treatment of pediatric patients with chronic immune (idiopathic) thrombocytopenia	2017	Pediatr Blood Cancer	28627134	10.4103/0377-4929.138812
An unusual long-term outcome of a child with primary myelofibrosis harboring a JAK2 mutation	2015	Blood Cells Mol Dis	26460258	10.1111/bjh.14774
The JAK2 46/1 haplotype confers susceptibility to essential thrombocythemia regardless of JAK2V617F mutational status-clinical correlates in a study of 226 consecutive patients	2010	Leukemia	19847198	10.1111/bjh.14106
Congenital JAK2V617F polycythemia vera: where does the genotype-phenotype diversity end?	2008	Blood	18988882	10.1016/j.bbmt.2017.09.016
Acute megakaryoblastic leukemia M7 presenting with extreme myelofibrosis	2014	Indian J Pathol Microbiol	25118770	10.3324/haematol.2016.142935
Complete reversal of bone marrow fibrosis after parathyroidectomy for secondary hyperparathyroidism	2017	Br J Haematol	28556955	10.1182/blood-2009-12-258988
A rare case of myelofibrosis secondary to juvenile idiopathic arthritis	2016	Br J Haematol	27102067	10.1097/MPH.0000000000000452
Hematopoietic Cell Transplantation for Myelofibrosis: the Dynamic International Prognostic Scoring System Plus Risk Predicts Post-Transplant Outcomes	2018	Biol Blood Marrow Transplant	28970176	10.1097/MPH.0b013e3181b1ec9e
Genetic analysis of five children with essential thrombocytosis identified mutations in cancer-associated genes with roles in transcriptional regulation	2016	Haematologica	26992943	10.1097/MBC.0b013e328364b9e6
Validation of cytogenetic-based risk stratification in primary myelofibrosis	2010	Blood	20360476	10.1111/j.1365-2265.2008.03346.x
Secondary Bone Marrow Fibrosis in Children And Young Adults: An Institutional Experience	2016	J Pediatr Hematol Oncol	26523379	10.1111/bjh.12321
JAK2V617F mutation-positive childhood essential thrombocythemia associated with cerebral venous sinus thrombosis	2009	J Pediatr Hematol Oncol	19707158	10.1097/PDM.0b013e318190eed0
Budd-Chiari syndrome in very young adult patients with polycythemia vera: report of case series with good outcome with direct thrombin inhibitor treatment	2013	Blood Coagul Fibrinolysis	23941968	10.1097/MPH.0b013e3181e6262c
Anaemia and marrow fibrosis in patients with primary hyperparathyroidism before and after curative parathyroidectomy	2009	Clin Endocrinol (Oxf)	18727711	10.1179/2046905512Y.0000000013
Cytoreduction plus low-dose aspirin versus cytoreduction alone as primary prophylaxis of thrombosis in patients with high-risk essential thrombocythaemia: an observational study	2013	Br J Haematol	23577924	10.1111/petr.12148
A novel JAK2 exon 12 mutation identified in the retrospective analysis of paraffin-embedded tissues of polycythemia vera patients	2009	Diagn Mol Pathol	19430293	10.1016/j.transproceed.2010.05.150
A child with myelodysplastic syndrome with hypocellular fibrosis	2010	J Pediatr Hematol Oncol	20818271	10.1200/JCO.2013.54.4577
Dural sinus thrombosis owing to polycythaemia vera in a 12-year-old girl	2012	Paediatr Int Child Health	22824667	10.1038/bmt.2011.91
Allogeneic hematopoietic stem cell transplantation for infants with idiopathic myelofibrosis	2013	Pediatr Transplant	24102929	10.1111/bjh.13080
The impact of bone marrow fibrosis on the outcome of hematopoietic stem cell transplantation	2010	Transplant Proc	20832575	10.4103/0019-509X.82898
Improved survival after transplantation of more donor plasmacytoid dendritic or naïve T cells from unrelated-donor marrow grafts: results from BMTCTN 0201	2014	J Clin Oncol	24982459	10.1111/bjh.13886
The outcome of allo-HSCT for 92 patients with myelofibrosis in the Nordic countries	2012	Bone Marrow Transplant	21552298	10.1002/ajh.23138
A lower intensity of treatment may underlie the increased risk of thrombosis in young patients with masked polycythaemia vera	2014	Br J Haematol	25130523	10.1002/pbc.21659
Successful outcome of pregnancy in a case of essential thrombocytosis treated with hydroxyurea	2011	Indian J Cancer	21768686	10.1007/s11239-008-0285-z
Frequency and prognostic value of resistance/intolerance to hydroxycarbamide in 890 patients with polycythaemia vera	2016	Br J Haematol	26898196	10.1007/s12098-011-0550-6
A novel mutation in MPL (Y252H) results in increased thrombopoietin sensitivity in essential thrombocythemia	2012	Am J Hematol	22389068	10.3109/10428194.2013.794269
JAK2 V617F positive polycythemia Vera in a child with neurofibromatosis type I	2008	Pediatr Blood Cancer	18623221	10.1111/pin.12043
Expression of adhesion factor CD239 in bone marrow cells in chronic myeloproliferative diseases	2009	J Thromb Thrombolysis	18972067	10.1097/MPH.0b013e3182278266
Essential thrombocytosis and antiphospholipid antibody syndrome causing chronic Budd-Chiari syndrome	2012	Indian J Pediatr	21830019	10.1016/j.bbmt.2019.06.034
Splenectomy in patients with myeloproliferative neoplasms: efficacy, complications and impact on survival and transformation	2014	Leuk Lymphoma	23573823	10.1038/bmt.2010.276
Clinicopathological features of acute megakaryoblastic leukaemia: Relationship between fibrosis and platelet-derived growth factor	2013	Pathol Int	23530558	10.1177/1093526617698601
Myelofibrosis: a cause of increased transfusion requirement in a child with β-thalassemia intermedia	2012	J Pediatr Hematol Oncol	22009011	10.1002/pbc.21910
Myeloablative and Reduced-Intensity Conditioned Allogeneic Hematopoietic Stem Cell Transplantation in Myelofibrosis: A Retrospective Study by the Chronic Malignancies Working Party of the European Society for Blood and Marrow Transplantation	2019	Biol Blood Marrow Transplant	31284069	10.1182/blood-2011-04-349142
Prevalence of Janus Kinase 2 mutations in patients with unusual site venous thrombosis	2011	Medicina (B Aires)	21893442	10.1038/leu.2010.5
Retrospective study of allogeneic haematopoietic stem-cell transplantation for myelofibrosis	2011	Bone Marrow Transplant	21042309	10.1016/j.exphem.2018.09.007
A Rare Case of Pediatric Chronic Myelogenous Leukemia Presenting With Severe Thrombocytosis Without Leukocytosis	2018	Pediatr Dev Pathol	29187020	10.1111/j.1365-2141.2008.06993.x
Unrelated stem cell transplant for infantile idiopathic myelofibrosis	2009	Pediatr Blood Cancer	19241452	10.4065/mcp.2009.0543
Indications for and current results with allogeneic hematopoietic cell transplantation in patients with myelofibrosis	2011	Blood	21719607	10.3904/kjim.2011.26.4.449
Leukocytosis is associated with poor survival but not with increased risk of thrombosis in essential thrombocythemia: a population-based study of 311 patients	2010	Leukemia	20130601	10.1002/pbc.21590
Skewed ratio between type 1 and type 2 calreticulin mutations in essential thrombocytosis patients with concomitant Janus kinase 2 V617F mutation	2018	Exp Hematol	30292681	10.1016/j.jaci.2016.04.057
Increased CD177 (PRV1) expression in thalassaemia and the underlying erythropoietic activity	2008	Br J Haematol	18324972	10.1097/MPH.0b013e318257a172
Mature survival data for 176 patients younger than 60 years with primary myelofibrosis diagnosed between 1976 and 2005: evidence for survival gains in recent years	2009	Mayo Clin Proc	19955247	10.1097/MPH.0b013e31820150bf
Clinical implications of elevated antiphospholipid antibodies in adult patients with primary immune thrombocytopenia	2011	Korean J Intern Med	22205846	10.1016/j.transci.2013.07.035
Myelofibrosis in a child with EBV-associated hemophagocytic lymphohistiocytosis	2008	Pediatr Blood Cancer	18454467	10.1160/TH09-12-0871
Successful hematopoietic stem cell transplantation for myelofibrosis in an adult with warts-hypogammaglobulinemia-immunodeficiency-myelokathexis syndrome	2016	J Allergy Clin Immunol	27484033	10.1002/pbc.26571
Spontaneous remission of childhood acute marrow fibrosis and megakaryoblastic leukemia	2012	J Pediatr Hematol Oncol	22627572	10.1111/bjh.13439
JAK2V617F mutation in a 9-year-old girl with polycythemia vera and Budd-Chiari syndrome: a case report	2012	J Pediatr Hematol Oncol	21552144	10.3324/haematol.2011.041152
Successful management of acute bleeding in essential thrombocythemia using automated cell separator	2014	Transfus Apher Sci	24325890	10.1002/hon.2544
Essential thrombocythaemia in a teenage girl resulting in acquired von Willebrand syndrome with joint haemorrhage and menorrhagia	2010	Thromb Haemost	20352170	10.1002/pbc.22274
A novel homozygous VPS45 p.P468L mutation leading to severe congenital neutropenia with myelofibrosis	2017	Pediatr Blood Cancer	28453180	10.1002/ajmg.a.36098
CSF3R and CALR mutations in paediatric myeloid disorders and the association of CSF3R mutations with translocations, including t(8; 21)	2015	Br J Haematol	25858548	10.3109/10428194.2012.722218
Myelodysplasia in autosomal dominant and sporadic monocytopenia immunodeficiency syndrome: diagnostic features and clinical implications	2011	Haematologica	21508125	10.1097/MPH.0b013e3182346cc5
Sustained-release ruxolitinib: Findings from a phase 1 study in healthy subjects and a phase 2 study in patients with myelofibrosis	2018	Hematol Oncol	30105794	10.1182/blood-2012-12-473777
Chronic idiopathic myelofibrosis with myeloid metaplasia presenting as refractory ascites	2010	Pediatr Blood Cancer	19785025	10.1182/blood-2016-02-698951
Expanding the SHOC2 mutation associated phenotype of Noonan syndrome with loose anagen hair: structural brain anomalies and myelofibrosis	2013	Am J Med Genet A	23918763	10.1007/s12185-015-1871-4
Synergism between fibronectin and transforming growth factor-β1 in the production of substance P in monocytes of patients with myelofibrosis	2013	Leuk Lymphoma	22906243	10.1179/102453309X385115
Allogeneic cord hematopoietic stem cell transplantation in an infant with primary myelofibrosis	2012	J Pediatr Hematol Oncol	22246154	10.1177/0009922812447280
A novel activating, germline JAK2 mutation, JAK2R564Q, causes familial essential thrombocytosis	2014	Blood	24381227	10.1111/j.1365-2141.2008.07223.x
Cooperation of germ line JAK2 mutations E846D and R1063H in hereditary erythrocytosis with megakaryocytic atypia	2016	Blood	27389715	10.3109/08880018.2012.727064
Childhood idiopathic myelofibrosis: a case report and review of literature	2009	Malays J Pathol	20514856	10.1016/j.leukres.2016.05.015
Bleeding complications in BCR-ABL negative myeloproliferative neoplasms: prevalence, type, and risk factors in a single-center cohort	2015	Int J Hematol	26440973	10.1007/s00277-017-2937-6
Anagrelide for the treatment of essential thrombocythemia: a survey among European hematologists/oncologists	2009	Hematology	19154658	10.1016/j.clml.2016.02.004
Concurrent JAK2(V617F) mutation and MTHFR(C677T) homozygosity in an adolescent with polycythemia vera: case report and discussion	2013	Clin Pediatr (Phila)	22626845	10.1007/s00381-007-0547-7
Mutations in exon 12 of JAK2 are mainly found in JAK2 V617F-negative polycythaemia vera patients	2008	Br J Haematol	18503583	10.1016/j.clinthera.2009.02.008
Myelofibrosis associated with vitamin D deficiency rickets in an older aged child	2012	Pediatr Hematol Oncol	23025751	10.1080/10428190802163347
Are micromegakaryocytes specific for refractory cytopenia of childhood (RCC)? A study of 38 pediatric patients with thrombocytopenia unrelated to RCC	2016	Leuk Res	27285854	10.1007/s00277-011-1329-6
Clinicopathological differences exist between CALR- and JAK2-mutated myeloproliferative neoplasms despite a similar molecular landscape: data from targeted next-generation sequencing in the diagnostic laboratory	2017	Ann Hematol	28161773	10.1038/sj.leu.2405072
Allogeneic Transplantation for Patients With Advanced Myelofibrosis: Splenomegaly and High Serum LDH are Adverse Risk Factors for Successful Engraftment	2016	Clin Lymphoma Myeloma Leuk	27025789	10.2350/06-03-0061.1
Ventricular anatomy of hydrocephalus associated with myeloschisis and endoscopic third ventriculostomy	2008	Childs Nerv Syst	18188572	10.1111/bjh.13330
Pharmacokinetics, bioequivalence, tolerability, and effects on platelet counts of two formulations of anagrelide in healthy volunteers and patients with thrombocythemia associated with chronic myeloproliferation	2009	Clin Ther	19302911	10.1177/147323000903700105
The rare t(6;8) (q27;p11) translocation in a case of chronic myeloid neoplasm mimicking polycythemia vera	2008	Leuk Lymphoma	18608868	10.1016/S0140-6736(08)61341-0
Autoimmune myelofibrosis as the first manifestation of human immunodeficiency virus infection in an infant	2012	Ann Hematol	21894472	10.1186/1471-2431-14-139
Bone marrow fibrosis in childhood acute lymphoblastic leukemia correlates to biological factors, treatment response and outcome	2008	Leukemia	18094715	10.1002/ajh.21357
Association of extensive brain calcifications, myelofibrosis, and retinopathy in a 12-year-old child	2008	Pediatr Dev Pathol	17990901	10.1111/j.1556-4029.2009.01098.x
United Kingdom immune thrombocytopenia registry: retrospective evaluation of bone marrow fibrosis in adult patients with primary immune thrombocytopenia and correlation with clinical findings	2015	Br J Haematol	25753327	10.1007/s00381-016-3310-0
Quantitative assay for Janus kinase 2 (JAK2) mutation in Chinese patients with chronic myeloproliferative disorders	2009	J Int Med Res	19215672	10.1016/j.mehy.2015.09.015
Mutations of JAK2 in acute lymphoblastic leukaemias associated with Down's syndrome	2008	Lancet	18805579	10.1097/MPG.0b013e31814d4e0a
Involvement of CD4+CD25+ regulatory T cells in the pathogenesis of polycythaemia vera	2008	Chin Med J (Engl)	19080357	10.1111/petr.12169
The first report of adolescent TAFRO syndrome, a unique clinicopathologic variant of multicentric Castleman's disease	2014	BMC Pediatr	24890946	10.1158/1055-9965.EPI-15-0805
Isolated erythrocytosis in V617F negative patients with JAK2 exon 12 mutations: report of a new mutation	2009	Am J Hematol	19229983	10.1111/bjh.14289
Sickle cell trait mimicking multiple inflicted injuries in a 5-year-old boy	2009	J Forensic Sci	19570047	10.1111/ejh.12981
Multiple neural tube defects: a rare combination of limited dorsal myeloschisis, diplomyelia with dorsal bony spur, sacral meningocoele, syringohydromyelia, and tethered cord	2017	Childs Nerv Syst	27942921	10.1590/s0365-05962011000400012
The role of bone marrow aspirate and trephine samples in haematological diagnoses in patients referred to a teaching hospital in Ghana	2013	Ghana Med J	23966743	10.1016/j.blre.2020.100775
Could ehrlichial infection cause some of the changes associated with leukemia, myelodysplastic diseases and autoimmune disorders, and offer antibiotic treatment options?	2015	Med Hypotheses	26394545	10.1309/AJCPALP51XDIXDDV
Acute myocardial infarction: an unusual presentation of essential thrombocytosis in a 17-year-old man	2008	Clin Adv Hematol Oncol	18347564	10.1371/journal.pone.0032439
Budd-Chiari syndrome and essential thrombocythemia in a child: favorable outcome after transjugular intrahepatic portosystemic shunt	2008	J Pediatr Gastroenterol Nutr	18376254	10.1016/j.jaci.2008.09.011
VPS 45-associated primary infantile myelofibrosis--successful treatment with hematopoietic stem cell transplantation	2013	Pediatr Transplant	24164830	10.1007/s00277-018-3483-6
Co-occurrence of Myeloproliferative Neoplasms and Solid Tumors Is Attributed to a Synergism Between Cytoreductive Therapy and the Common TERT Polymorphism rs2736100	2016	Cancer Epidemiol Biomarkers Prev	26487696	10.3904/kjim.2016.263
Pregnancy outcomes in myeloproliferative neoplasms: UK prospective cohort study	2016	Br J Haematol	27612319	10.4103/0377-4929.77395
Detection of a new heterozygous germline ETV6 mutation in a case with hyperdiploid acute lymphoblastic leukemia	2018	Eur J Haematol	29034503	10.1111/bjh.14061
Sweet's syndrome: study of 73 cases, emphasizing histopathological findings	2011	An Bras Dermatol	21987136	10.1111/his.14085
When hematologic malignancies meet COVID-19 in the United States: Infections, death and disparities	2021	Blood Rev	33187811	10.1111/bjh.16321
Diagnosis, etiology and management of the Budd-Chiari Syndrome: a bloodcoagulation and hepatological study on the course of the disease treated with TIPS	2016	Int Angiol	26138237	10.1016/j.leukres.2018.01.013
The Prevalence of JAK2, MPL, and CALR Mutations in Chinese Patients With BCR-ABL1-Negative Myeloproliferative Neoplasms	2015	Am J Clin Pathol	26071474	10.1016/j.ymgme.2020.10.011
Decreased neutrophil apoptosis in quiescent ANCA-associated systemic vasculitis	2012	PLoS One	22403660	10.1111/j.1600-0463.2011.02755.x
Elevated granulocyte colony-stimulating factor levels predict treatment failure in patients with Kawasaki disease	2008	J Allergy Clin Immunol	18930517	10.1038/srep42601
High risk of recurrent venous thromboembolism in BCR-ABL-negative myeloproliferative neoplasms after termination of anticoagulation	2019	Ann Hematol	30155552	10.1016/j.annder.2017.03.027
Chronic kidney disease in the BCR-ABL1-negative myeloproliferative neoplasm: a single-center retrospective study	2018	Korean J Intern Med	28298076	10.1111/ejh.12734
Childhood acute erythroleukemia diagnosis by flow cytometry	2011	Indian J Pathol Microbiol	21393910	10.1002/pbc.25575
Incidence and patient survival of myeloproliferative neoplasms and myelodysplastic/myeloproliferative neoplasms in the United States, 2001-12	2016	Br J Haematol	27061824	10.1203/PDR.0b013e3181baa3c2
Diagnosis of classic Hodgkin lymphoma on bone marrow biopsy	2020	Histopathology	32092168	10.1016/j.bone.2017.09.015
Smoking, blood cells and myeloproliferative neoplasms: meta-analysis and Mendelian randomization of 2·3 million people	2020	Br J Haematol	31875952	10.1016/j.cancergencyto.2007.12.006
8q24/MYC rearrangement is a recurrent cytogenetic abnormality in blastic plasmacytoid dendritic cell neoplasms	2018	Leuk Res	29407586	10.1038/leu.2014.132
5-Aminolevulinate dehydratase porphyria: Update on hepatic 5-aminolevulinic acid synthase induction and long-term response to hemin	2020	Mol Genet Metab	33199206	10.1016/j.jpeds.2014.03.060
Analysis of CD177 neutrophil expression in β-thalassemia patients	2011	APMIS	21917004	10.1007/s40261-012-0032-2
Risk of other Cancers in Families with Melanoma: Novel Familial Links	2017	Sci Rep	28198461	10.1111/bjh.16276
Pachydermoperiostosis: The value of molecular diagnosis	2017	Ann Dermatol Venereol	28916395	10.1186/s13063-021-05190-z
Measurement of liver iron concentration by superconducting quantum interference device biomagnetic liver susceptometry validates serum ferritin as prognostic parameter for allogeneic stem cell transplantation	2016	Eur J Haematol	26800433	10.1016/j.cll.2021.04.010
A phase 1 dosing study of ruxolitinib in children with relapsed or refractory solid tumors, leukemias, or myeloproliferative neoplasms: A Children's Oncology Group phase 1 consortium study (ADVL1011)	2015	Pediatr Blood Cancer	25976292	10.1002/pbc.28994
Clinical score and transcript abundance patterns identify Kawasaki disease patients who may benefit from addition of methylprednisolone	2009	Pediatr Res	19680167	10.1111/vox.13069
Identification of mutations in the prostaglandin transporter gene SLCO2A1 and phenotypic comparison between two subtypes of primary hypertrophic osteoarthropathy (PHO): A single-center study	2018	Bone	28963081	10.1007/s40121-021-00433-7
Isolated myelosarcoma development in an adolescent chronic myeloid leukemia patient with t(9;22)(q34;q11.2), +8, +14, +21, and der(1)(p36)	2008	Cancer Genet Cytogenet	18328950	10.1016/j.mpmed.2021.02.003
Risk of myeloid neoplasms after solid organ transplantation	2014	Leukemia	24727673	10.1007/s12098-020-03579-3
Thrombopoietic agents for the treatment of persistent and chronic immune thrombocytopenia in children	2014	J Pediatr	24857517	10.1002/pbc.28816
Cardiovascular safety of anagrelide in healthy subjects: effects of caffeine and food intake on pharmacokinetics and adverse reactions	2013	Clin Drug Investig	23184666	10.1016/j.currproblcancer.2020.100643
Sequential mutational evaluation of CALR -mutated myeloproliferative neoplasms with thrombocytosis reveals an association between CALR allele burden evolution and disease progression	2020	Br J Haematol	31710700	10.3390/cancers13040798
Spontaneous Resolution of Extreme Thrombocytosis in 2 Children.	2012	Pediatr Hematol Oncol
Asymtomatic Essential Thrombocythemia in a Child: A Rare Case Report	2013	Int J Hematol Oncol Stem Cell Res	24505526
Essential Thrombocythemia in a Two-year-old Child, Responsive to Hydroxyurea but Not Aspirin	2017	Oman Med J
Clinical features of children with polycythemia vera, essential thrombocythemia, and primary myelofibrosis in Japan: A retrospective nationwide survey	2020	EJHaem		doi: 10.1002/jha2.39
Multi-arm Trial of Inflammatory Signal Inhibitors (MATIS) for hospitalised patients with mild or moderate COVID-19 pneumonia: a structured summary of a study protocol for a randomised controlled trial	2021	Trials
Pediatric Myeloproliferative Neoplasms	2021	Clinics in Laboratory Medicine
Thrombocytosis in children and adolescents—classification, diagnostic approach, and clinical management	2021	Annals of Hematology
Polycythemia vera in a 2-year-old child with a JAK2 exon 12 deletion	2021	Pediatric Blood and Cancer
Polycythaemia vera: molecular genetics, diagnostics and therapeutics	2021	Vox Sanguinis
Fatal Infections Among Cancer Patients: A Population-Based Study in the United States	2021	Infectious Diseases and Therapy
Myeloproliferative neoplasms	2021	Medicine (United Kingdom)
JAK2V617F Exon-14 Mutation Driven Polycythemia Vera	2021	Indian Journal of Pediatrics
Double L611S/V617F JAK2 mutation in a child with erythrocytosis	2021	Pediatric Blood and Cancer
Impact of active tuberculosis on treatment decisions in cancer	2021	Current Problems in Cancer
Definition, epidemiology, pathophysiology, and essential criteria for diagnosis of pediatric chronic myeloid leukemia	2021	Pediatric Blood and Cancer
Evaluation of the need for cytoreduction and its potential carcinogenicity in children and young adults with myeloproliferative neoplasms	2021	Cancers
Polycythemia vera (Pv): Update on emerging treatment options	2021	Annals of Hematology
Unexpected Short-Tandem-Repeat Patterns in Posttransplant ChimerismTesting: Investigation of 3 Cases with Help from Forensic Science	2021	Therapeutics and Clinical Risk Management
Interrogating the impact of KIR ligand mismatch in engraftment following HLA-disparate stem cell transplantation	2021	Lab Medicine
Exposure of patient-derived mesenchymal stromal cells to TGFB1 supports fibrosis induction in a pediatric acute megakaryoblastic leukemia model	2021	Journal of Pediatric Hematology/Oncology
Clinical relevance of endpoints in clinical trials for acid sphingomyelinase deficiency enzyme replacement therapy	2020	Molecular Genetics and Metabolism
Aetiology of myeloproliferative neoplasms	2020	Bone Marrow Transplantation
Ruxolitinib for the treatment of graft-versus-host disease	2020	Leukemia Research
Thrombotic risk in congenital erythrocytosis due to up-regulated hypoxia sensing is not associated with elevated hematocrit	2020	Molecular Cancer Research
Successful remission induction in refractory familial hemophagocytic lymphohistiocytosis with ruxolitinib as a bridge to hematopoietic stem cell transplantation	2020	Molecular Genetics and Metabolism
The continuous rediscovery and the benefit–risk ratio of thioguanine, a comprehensive review	2020	Cancers
Splanchnic vein thromboses associated with myeloproliferative neoplasms: An international, retrospective study on 518 cases	2020	Pediatric Blood and Cancer
Co-existence of mutations in myeloproliferative neoplasms and their clinical significance: a prognostic approach	2020	Expert Review of Clinical Immunology
Modifiable lifestyle and medical risk factors associated with myeloproliferative neoplasms	2020	Current Hematologic Malignancy Reports
Patients of myelodysplastic syndrome with mild/ moderate myelofibrosis and a monosomal karyotype are independently associated with an adverse prognosis: Long-term follow-up data	2020	Haematologica
Evaluating dose-limiting toxicities of MDM2 inhibitors in patients with solid organ and hematologic malignancies: A systematic review of the literature	2020	Pediatric Blood and Cancer
Association of Treatments for Myeloproliferative Neoplasms During Pregnancy With Birth Rates and Maternal Outcomes: A Systematic Review and Meta-analysis	2020	Expert Opinion on Drug Metabolism and Toxicology
Oral idasanutlin in patients with polycythemia vera	2020	American Journal of Hematology
Myeloproliferative Neoplasms in Children and Adolescents and Thrombosis at Unusual Sites: The Role of Driver Mutations	2020	Expert Review of Hematology
Increased monocyte count as a cellular biomarker for poor outcomes in fibrotic diseases: a retrospective, multicentre cohort study	2020	HemaSphere
Ring sideroblasts in chronic phase of polycythemia vera identifies a subset of patients with an increased risk of progression to blast phase	2020	Cancer Management and Research
Algorithmic evaluation of hereditary erythrocytosis: Pathways and caveats	2020	Pediatric Blood and Cancer
JAK2 and beyond: JAK2V617 mutational study of myeloproliferative disorders and haematological malignancies	2019	Leukemia Research
Implementation of an NGS-based sequencing and gene fusion panel for clinical screening of patients with suspected hematologic malignancies	2019	JAMA network open
Noninvasive Predictors of High-Risk Varices in Patients with Non-Cirrhotic Portal Hypertension	2019	Bulletin of Experimental Biology and Medicine
Essential thrombocythaemia with mutation in MPL: Clinicopathological correlation and comparison with JAK 2V617F-mutated and CALR- mutated genotypes	2019	Blood
Revised myeloproliferative neoplasms working group consensus recommendations for diagnosis and management of primary myelofibrosis, polycythemia vera, and essential thrombocythemia	2019	Journal of Pediatric Hematology/Oncology
Role of Immunohistochemistry in Acute Leukemias with Myelonecrosis	2019	European Journal of Haematology
Precision medicine approaches may be the future for CRLF2 rearranged Down Syndrome Acute Lymphoblastic Leukaemia patients	2019	Haematologica
A case of primary familial congenital polycythemia with a novel EPOR mutation: possible spontaneous remission/alleviation by menstrual bleeding	2019	The Lancet Respiratory Medicine
Langerhans Cell Histiocytosis Associated With Underlying Hematolymphoid Disorders in Adults: Report of 2 Cases and Review of the Literature	2019	Annals of Diagnostic Pathology
Risk of second primary cancer following myeloid neoplasia and risk of myeloid neoplasia as second primary cancer: a nationwide, observational follow up study in Sweden	2019	BMC Research Notes
Impact of copy neutral loss of heterozygosity and total genome aberrations on survival in myelodysplastic syndrome	2019	International Journal of Laboratory Hematology
The Results of Hemoglobin Variant Analysis in Patients Revealing Microcytic Erythrocytosis on Complete Blood Count	2019	Annals of Hematology
Congenital methemoglobinemia misdiagnosed as polycythemia vera: Case report and review of literature	2019	Pathology
Chronic neutrophilic leukemia: New science and new diagnostic criteria	2019	British Journal of Haematology
Comparison of JAK2V617F-positive essential thrombocythaemia and early primary myelofibrosis: The impact of mutation burden and histology	2019	Transfusion Clinique et Biologique
The spectrum of hypereosinophilia and associated clonal disorders - A real-world data based on combined retrospective and prospective analysis from a tropical setting	2019	Annals of Hematology
Childhood primary myelofibrosis presented with headache, splenomegaly, and severe thrombocytosis: A case report	2019	Asian Pacific Journal of Cancer Prevention
Living donor liver transplantation for adult Budd Chiari syndrome – Resection without replacement of retrohepatic IVC: A case report	2019	Blood Advances
Pachydermoperiostosis: The value of molecular diagnosis [Pachydermopériostose: intérêt du diagnostic moléculaire]	2019	Journal of the College of Physicians and Surgeons Pakistan
Primary myelofibrosis and pregnancy outcomes after low molecular-weight heparin administration: A case report and literature review	2019	European Journal of Haematology
Dysregulation of BCL-2 family proteins by leukemia fusion genes	2019	Canadian Journal of Gastroenterology and Hepatology
Megakaryocytes in Myeloproliferative Neoplasms Have Unique Somatic Mutations	2019	Pediatric Blood and Cancer
Functionality testing of stem cell grafts to predict infectious complications after allogeneic hematopoietic stem cell transplantation	2018	Journal of Clinical Pathology
Active malignancy in patients with renal vein thrombosis: influence upon clinical course and survival	2018	Indian Journal of Medical and Paediatric Oncology
Three novel calreticulin mutations in two Turkish patients [İki Türk hastada üç yeni kalretikulin mutasyonu]	2018	Indian Journal of Hematology and Blood Transfusion
Clinical analysis and molecular diagnosis of erythrocytosis and thrombocytosis in children [Charakterystyka kliniczna i diagnostyka molekularna nadpłytkowości i nadkrwistości u dzieci]	2018	Cancer Letters
Myeloproliferative neoplasms: trends in incidence, prevalence and survival in Norway	2018	Blood
Orthotopic liver transplant for budd-chiari syndrome: An analysis of 14 cases	2018	American Journal of Hematology
EPAS1 p.M535T mutation in a Bulgarian family with congenital erythrocytosis	2018	International Journal of Hematology
Risk Factors for Cerebral Venous Thrombosis	2018	Blood
Human Immunodeficiency Virus Related Myelofibrosis Responsive to Low Dose Thalidomide	2018	American Journal of Dermatopathology
Imaging of Bone Marrow	2018	The Lancet Haematology
Incidence and patient survival of myeloproliferative neoplasms and myelodysplastic/myeloproliferative neoplasms in the United States, 2001–12	2018	Pediatric Blood and Cancer
CD1c(+) myeloid dendritic cells in myeloid neoplasia	2018	Modern Pathology
Blood's 70th anniversary: Musings of a Blood editor, 2003-2007	2018	Lab Medicine
18FDG-PET/CT: 21st century approach to leukemic tumors in 124 cases	2018	Hematology Reports
The polymorphisms in LNK gene correlated to the clinical type of myeloproliferative Neoplasms	2018	Leukemia Research
SIRT2 mediates multidrug resistance in acute myelogenous leukemia cells via ERK1/2 signaling pathway	2018	Blood Cancer Journal
Detection of mutations in JAK2 exons 12-15 by Sanger sequencing	2018	Leukemia
Impact of JAK2V617F mutation burden on disease phenotype in Chinese patients with JAK2V617F-positive polycythemia vera (PV) and essential thrombocythemia(ET)	2018	Leukemia Research
When to do a bone marrow biopsy and how to interpret it in the diagnosis of myeloproliferative neoplasm	2018	Hematological Oncology
Practical approaches to molecular testing and diagnosis of mastocytosis, hypereosinophilia, and MDS/MPN overlap syndromes	2018	Clinical Chemistry and Laboratory Medicine
Conception and pregnancy in myeloproliferative neoplasms	2018	Mediterranean Journal of Hematology and Infectious Diseases
A new point mutation in EPOR inducing a short deletion in congenital erythrocytosis	2018	Journal of Pediatric Hematology/Oncology
Germline duplication of ATG2B and GSKIP predisposes to familial myeloid malignancies	2018	Indian Journal of Medical and Paediatric Oncology
Myeloproliferative neoplasms in children	2018	International Journal of Surgery Case Reports
Primary graft failure after myeloablative allogeneic hematopoietic cell transplantation for hematologic malignancies	2017	Annales de Dermatologie et de Venereologie
Particulate cytoplasmic structures with high concentration of ubiquitin-proteasome accumulate in myeloid neoplasms	2017	Medicine (United States)
Variability in bioavailability of small molecular tyrosine kinase inhibitors	2017	Journal of Biological Chemistry
Association between missense mutations in the BBS2 gene and nonsyndromic retinitis pigmentosa	2017	British Journal of Haematology
Nationwide statistical analysis of myeloid malignancies in Korea: Incidence and survival rate from 1999 to 2012	2017	Haematologica
Primary hypertrophic osteoarthropathy: An update on patient features and treatment	2017	Clinical and Experimental Dermatology
A Clinical Decision Rule Based on the AST-to-Platelet Ratio Index Improves Adherence to Published Guidelines on the Management of Acute Variceal Bleeding	2017	American Journal of Pathology
Treatment of Pediatric Primary Immune Thrombocytopenia With Thrombopoietin Receptor Agonists	2017	Vox Sanguinis
Pregnancy and delivery in women with esophageal varices due to hepatic vein thrombosis	2017	Future Oncology
Left renal atrophy	2017	Blood
Paediatric Idiopathic Myelofibrosis	2017	Medicine (United Kingdom)
Undifferentiated sarcoma of the liver: A case study of an erythropoietin-secreting tumor	2017	Journal of the Pakistan Medical Association
Prevalence of JAK2 V617F mutation in west Algerian population with chronic myeloproliferative neoplasms: A multicenter study	2017	Child's Nervous System
The molecular landscape of childhood myeloproliferative neoplasms	2017	Scientific Reports
Current patterns of use in therapeutic apheresis: A metropolitan center experience	2017	Genomics, Proteomics and Bioinformatics
A 30-year epidemiologic survey (1974-2003) of haematological malignancies on the island of Sardinia: Temporal changes in incidence and a geographic comparison of incidence rates	2017	Clinical and Experimental Nephrology
Extraesophageal malignancies among patients with barrett esophagus	2017	Turkish Journal of Hematology
VPS 45-associated primary infantile myelofibrosis - Successful treatment with hematopoietic stem cell transplantation	2017	BMJ Case Reports
Diagnosis and treatment of essential thrombocythemia and primary myelofibrosis	2017	Psychosomatics
Chronic pruritus associated with dermatologic disease in infancy and childhood: Update from an interdisciplinary group of dermatologists and pediatricians	2017	Pediatria Polska
Telomere shortening in Ph-negative chronic myeloproliferative neoplasms: A biological marker of polycythemia vera and myelofibrosis, regardless ofhydroxycarbamide therapy	2017	European Journal of Haematology
Acute myelofibrosis and acute lymphoblastic leukemia in an elderly patient with previously treated multiple myeloma	2017	Journal of Pediatric Hematology/Oncology
United States Food and Drug Administration approved oral kinase inhibitors for the treatment of malignancies	2016	Experimental and Clinical Transplantation
Serum ferritin is an independent prognostic factor in Chinese with myelodysplastic syndromes classified as ipss intermediate-1	2016	Hematology
Lipomatous lesions of the parotid gland: Analysis of 70 cases	2016	European Journal of Haematology
Lymphoid malignancies: Another face to the Janus kinases	2016	Seminars in Thrombosis and Hemostasis
Cytogenetic studies of Brazilian pediatric myelodysplastic syndrome cases: Challenges and difficulties in a large and emerging country	2016	Indian Journal of Pediatrics
Management of children and adolescents with primary immune thrombocytopenia: Controversies and solutions	2016	Blood
Pregnancy and spontaneous delivery in a patient with primary myelofibrosis	2016	Hematology/Oncology Clinics of North America
Long term follow up of 93 families with myeloproliferative neoplasms: Life expectancy and implications of JAK2V617F in the occurrence of complications	2016	Leukemia Research
Front-line therapy in polycythemia vera and essential thrombocythemia	2016	British Journal of Haematology
Successful experience with Levitronix PediVAS for management of acute heart failure after Fontan surgery	2016	Cytometry Part B - Clinical Cytometry
Guideline for the diagnosis and management of myelofibrosis	2016	Blood
Apolymorphism in the XPD gene predisposes to leukemic transformation and new nonmyeloid malignancies in essential thrombocythemia and polycythemia vera	2016	Clinical Lymphoma, Myeloma and Leukemia
Clinical, histopathologic, and genetic features of pediatric primary myelofibrosis-An entity different from adults	2016	American Journal of Hematology
New treatment strategies in idiopathic nephrotic syndrome	2016	PLoS ONE
JAK2V617F mutation in a 9-year-old girl with polycythemia vera and Budd-Shiari syndrome: A case report	2016	European Journal of Haematology
Increased incidence of childhood, prostate and breast cancers in relatives of childhood cancer patients	2016	European Journal of Haematology
Management of haematological malignancy in pregnancy	2016	International Journal of Oncology
Portal Vein Thrombosis and Budd-Chiari Syndrome	2016	International Journal of Laboratory Hematology
Long-term follow-up of liver transplantation for budd-chiari syndrome with antithrombotic therapy based on the etiology	2016	International Journal of Medical Sciences
The Myeloproliferative Neoplasm Symptom Assessment Form (MPN-SAF): International prospective validation and reliability trial in 402 patients	2016	Managing Myeloproliferative Neoplasms: A Case-Based Approach
Sweet's syndrome: Study of 73 cases, emphasizing histopathological findings [Síndrome de sweet: Estudo de 73 casos, com ênfase nos achados histopatológicos]	2016	Managing Myeloproliferative Neoplasms: A Case-Based Approach
The epidemiology of haematological malignancies at the university of benin teaching hospital: A ten-year retrospective study	2016	Managing Myeloproliferative Neoplasms: A Case-Based Approach
Histone deacetylase inhibitors for treating a spectrum of diseases not related to cancer	2016	Journal of Pediatric Hematology/Oncology
Myeloid blastic transformation of myeloproliferative neoplasms-A review of 112 cases	2016	Oncotarget
Pyoderma gangrenosum: An Indian perspective	2016	Journal of Korean Medical Science
Polymorphonuclear neutrophils from JAK2V617F positive MPD patients do not support hypercoagulability: A study with calibrated automated thrombography (CAT)	2016	Journal of Pediatric Hematology/Oncology
The role of HDACs inhibitors in childhood and adolescence acute leukemias	2016	British Journal of Haematology
Special issues in myeloproliferative neoplasms	2016	Cancer Epidemiology Biomarkers and Prevention
Treatment of unfit patients with acute myeloid leukemia: A still open clinical challenge	2015	Leukemia
Twenty-five years of epidemiological recording on myeloid malignancies: Data from the specialized registry of hematologic malignancies of côte d'or (Burgundy, France)	2015	Pediatric Blood and Cancer
Clinical, histopathologic, and genetic features of pediatric primary myelofibrosis--an entity different from adults	2012	American Journal of Hematology
